# Supplementary material for: Human enterovirus 71 protein interaction network prompts antiviral drug repositioning
Source: Sci Rep. 2017 Feb 21;7:43143. doi: 10.1038/srep43143 (PMC5318855; doi:10.1038/srep43143)
Supplement: Supplementary Table S3 [file srep43143-s2.xls]

## Sheet: Sheet1
Supplementary Table S3. EAP enriched reactome pathways.
Reactome Pathway	Ratio of Proteins in Pathway	Number of Proteins in Pathway	Proteins From Gene Set	P-value	FDR	Hit Genes
Cyclin A:Cdk2-associated events at S phase entry	0.0101	66	31	0	<1.724E-05	RPS27A,CDK2,UBC,PSMD14,PSMD13,PSMD12,PSMD11,PSMA2,PSMA1,PSMA6,PSMA5,PSMA4,PSMA3,PSMA7,PSMB5,PSMB7,PSMB1,PSMB3,PSMB2,PSMC6,PSMC5,PSMC4,PSMC3,PSMC2,PSMC1,PSMD1,PSMD2,PSMD3,PSMD4,PSMD6,PSMD7
Stabilization of p53	0.008	52	31	0	<1.724E-05	RPS27A,UBC,PSMD14,PSMD13,PSMD12,PSMD11,PSMA2,PSMA1,PSMA6,PSMA5,PSMA4,PSMA3,PSMA7,PSMB5,PSMB7,PSMB1,PSMB3,PSMB2,PSMC6,PSMC5,PSMC4,PSMC3,PSMC2,PSMC1,PSMD1,PSMD2,PSMD3,PSMD4,PSMD6,PSMD7,MDM2
Autodegradation of the E3 ubiquitin ligase COP1	0.0078	51	30	0	<1.724E-05	RPS27A,UBC,PSMD14,PSMD13,PSMD12,PSMD11,PSMA2,PSMA1,PSMA6,PSMA5,PSMA4,PSMA3,PSMA7,PSMB5,PSMB7,PSMB1,PSMB3,PSMB2,PSMC6,PSMC5,PSMC4,PSMC3,PSMC2,PSMC1,PSMD1,PSMD2,PSMD3,PSMD4,PSMD6,PSMD7
SCF(Skp2)-mediated degradation of p27/p21	0.0086	56	31	0	<1.724E-05	RPS27A,CDK2,UBC,PSMD14,PSMD13,PSMD12,PSMD11,PSMA2,PSMA1,PSMA6,PSMA5,PSMA4,PSMA3,PSMA7,PSMB5,PSMB7,PSMB1,PSMB3,PSMB2,PSMC6,PSMC5,PSMC4,PSMC3,PSMC2,PSMC1,PSMD1,PSMD2,PSMD3,PSMD4,PSMD6,PSMD7
Host Interactions of HIV factors	0.0195	127	36	0	<1.724E-05	CUL5,RAC1,XPO1,RPS27A,CDK9,UBC,CCNT1,PSMD14,PSMD13,PSMD12,PSMD11,PSMA2,PSMA1,PSMA6,PSMA5,PSMA4,PSMA3,PSMA7,PSMB5,PSMB7,PSMB1,PSMB3,NPM1,PSMB2,PSMC6,PSMC5,PSMC4,PSMC3,PSMC2,PSMC1,PSMD1,PSMD2,PSMD3,PSMD4,PSMD6,PSMD7
Ubiquitin-dependent degradation of Cyclin D1	0.0077	50	30	0	<1.724E-05	RPS27A,UBC,PSMD14,PSMD13,PSMD12,PSMD11,PSMA2,PSMA1,PSMA6,PSMA5,PSMA4,PSMA3,PSMA7,PSMB5,PSMB7,PSMB1,PSMB3,PSMB2,PSMC6,PSMC5,PSMC4,PSMC3,PSMC2,PSMC1,PSMD1,PSMD2,PSMD3,PSMD4,PSMD6,PSMD7
PCP/CE pathway	0.0139	91	31	0	<1.724E-05	RAC1,RPS27A,UBC,PSMD14,PSMD13,PSMD12,PSMD11,PSMA2,PSMA1,PSMA6,PSMA5,PSMA4,PSMA3,PSMA7,PSMB5,PSMB7,PSMB1,PSMB3,PSMB2,PSMC6,PSMC5,PSMC4,PSMC3,PSMC2,PSMC1,PSMD1,PSMD2,PSMD3,PSMD4,PSMD6,PSMD7
beta-catenin independent WNT signaling	0.0218	142	33	0	<1.724E-05	RAC1,RPS27A,UBC,PSMD14,PSMD13,PSMD12,PSMD11,CALM1,PSMA2,PSMA1,PSMA6,PSMA5,PSMA4,PSMA3,PSMA7,PSMB5,PSMB7,PSMB1,PSMB3,PSMB2,PSMC6,PSMC5,PSMC4,PSMC3,PSMC2,PSMC1,PSMD1,PSMD2,PSMD3,PSMD4,PSMD6,PSMD7,CAMK2A
Ubiquitin-dependent degradation of Cyclin D	0.0077	50	30	0	<1.724E-05	RPS27A,UBC,PSMD14,PSMD13,PSMD12,PSMD11,PSMA2,PSMA1,PSMA6,PSMA5,PSMA4,PSMA3,PSMA7,PSMB5,PSMB7,PSMB1,PSMB3,PSMB2,PSMC6,PSMC5,PSMC4,PSMC3,PSMC2,PSMC1,PSMD1,PSMD2,PSMD3,PSMD4,PSMD6,PSMD7
p53-Dependent G1 DNA Damage Response	0.0087	57	32	0	<1.724E-05	RPS27A,CDK2,UBC,PSMD14,PSMD13,PSMD12,PSMD11,PSMA2,PSMA1,PSMA6,PSMA5,PSMA4,PSMA3,PSMA7,PSMB5,PSMB7,PSMB1,PSMB3,PSMB2,PSMC6,PSMC5,PSMC4,PSMC3,PSMC2,PSMC1,PSMD1,PSMD2,PSMD3,PSMD4,PSMD6,PSMD7,MDM2
Vpu mediated degradation of CD4	0.0078	51	30	0	<1.724E-05	RPS27A,UBC,PSMD14,PSMD13,PSMD12,PSMD11,PSMA2,PSMA1,PSMA6,PSMA5,PSMA4,PSMA3,PSMA7,PSMB5,PSMB7,PSMB1,PSMB3,PSMB2,PSMC6,PSMC5,PSMC4,PSMC3,PSMC2,PSMC1,PSMD1,PSMD2,PSMD3,PSMD4,PSMD6,PSMD7
DNA Replication	0.0159	104	33	0	<1.724E-05	POLA2,RPS27A,CDK2,UBC,PSMD14,PSMD13,PSMD12,PSMD11,PSMA2,PSMA1,PSMA6,PSMA5,PSMA4,PSMA3,PSMA7,PSMB5,PSMB7,PSMB1,PSMB3,PSMB2,PSMC6,PSMC5,PSMC4,PSMC3,PSMC2,PSMC1,PSMD1,PSMD2,PSMD3,PSMD4,PSMD6,PSMD7,RPA2
Autodegradation of Cdh1 by Cdh1:APC/C	0.0092	60	30	0	<1.724E-05	RPS27A,UBC,PSMD14,PSMD13,PSMD12,PSMD11,PSMA2,PSMA1,PSMA6,PSMA5,PSMA4,PSMA3,PSMA7,PSMB5,PSMB7,PSMB1,PSMB3,PSMB2,PSMC6,PSMC5,PSMC4,PSMC3,PSMC2,PSMC1,PSMD1,PSMD2,PSMD3,PSMD4,PSMD6,PSMD7
Regulation of mRNA Stability by Proteins that Bind AU-rich Elements	0.0132	86	32	0	<1.724E-05	ELAVL1,XPO1,RPS27A,UBC,PSMD14,PSMD13,PSMD12,PSMD11,PSMA2,PSMA1,PSMA6,PSMA5,PSMA4,PSMA3,PSMA7,PSMB5,PSMB7,PSMB1,PSMB3,PSMB2,PSMC6,PSMC5,PSMC4,PSMC3,PSMC2,PSMC1,PSMD1,PSMD2,PSMD3,PSMD4,PSMD6,PSMD7
Synthesis of DNA	0.0147	96	33	0	<1.724E-05	POLA2,RPS27A,CDK2,UBC,PSMD14,PSMD13,PSMD12,PSMD11,PSMA2,PSMA1,PSMA6,PSMA5,PSMA4,PSMA3,PSMA7,PSMB5,PSMB7,PSMB1,PSMB3,PSMB2,PSMC6,PSMC5,PSMC4,PSMC3,PSMC2,PSMC1,PSMD1,PSMD2,PSMD3,PSMD4,PSMD6,PSMD7,RPA2
APC/C:Cdh1 mediated degradation of Cdc20 and other APC/C:Cdh1 targeted proteins in late mitosis/early G1	0.0106	69	30	0	<1.724E-05	RPS27A,UBC,PSMD14,PSMD13,PSMD12,PSMD11,PSMA2,PSMA1,PSMA6,PSMA5,PSMA4,PSMA3,PSMA7,PSMB5,PSMB7,PSMB1,PSMB3,PSMB2,PSMC6,PSMC5,PSMC4,PSMC3,PSMC2,PSMC1,PSMD1,PSMD2,PSMD3,PSMD4,PSMD6,PSMD7
SCF-beta-TrCP mediated degradation of Emi1	0.0083	54	30	0	<1.724E-05	RPS27A,UBC,PSMD14,PSMD13,PSMD12,PSMD11,PSMA2,PSMA1,PSMA6,PSMA5,PSMA4,PSMA3,PSMA7,PSMB5,PSMB7,PSMB1,PSMB3,PSMB2,PSMC6,PSMC5,PSMC4,PSMC3,PSMC2,PSMC1,PSMD1,PSMD2,PSMD3,PSMD4,PSMD6,PSMD7
Regulation of mitotic cell cycle	0.0126	82	31	0	<1.724E-05	RPS27A,CDK2,UBC,PSMD14,PSMD13,PSMD12,PSMD11,PSMA2,PSMA1,PSMA6,PSMA5,PSMA4,PSMA3,PSMA7,PSMB5,PSMB7,PSMB1,PSMB3,PSMB2,PSMC6,PSMC5,PSMC4,PSMC3,PSMC2,PSMC1,PSMD1,PSMD2,PSMD3,PSMD4,PSMD6,PSMD7
G1/S DNA Damage Checkpoints	0.0092	60	32	0	<1.724E-05	RPS27A,CDK2,UBC,PSMD14,PSMD13,PSMD12,PSMD11,PSMA2,PSMA1,PSMA6,PSMA5,PSMA4,PSMA3,PSMA7,PSMB5,PSMB7,PSMB1,PSMB3,PSMB2,PSMC6,PSMC5,PSMC4,PSMC3,PSMC2,PSMC1,PSMD1,PSMD2,PSMD3,PSMD4,PSMD6,PSMD7,MDM2
ER-Phagosome pathway	0.0098	64	31	0	<1.724E-05	PDIA3,RPS27A,UBC,PSMD14,PSMD13,PSMD12,PSMD11,PSMA2,PSMA1,PSMA6,PSMA5,PSMA4,PSMA3,PSMA7,PSMB5,PSMB7,PSMB1,PSMB3,PSMB2,PSMC6,PSMC5,PSMC4,PSMC3,PSMC2,PSMC1,PSMD1,PSMD2,PSMD3,PSMD4,PSMD6,PSMD7
p53-Dependent G1/S DNA damage checkpoint	0.0087	57	32	0	<1.724E-05	RPS27A,CDK2,UBC,PSMD14,PSMD13,PSMD12,PSMD11,PSMA2,PSMA1,PSMA6,PSMA5,PSMA4,PSMA3,PSMA7,PSMB5,PSMB7,PSMB1,PSMB3,PSMB2,PSMC6,PSMC5,PSMC4,PSMC3,PSMC2,PSMC1,PSMD1,PSMD2,PSMD3,PSMD4,PSMD6,PSMD7,MDM2
Antigen processing-Cross presentation	0.0121	79	31	0	<1.724E-05	PDIA3,RPS27A,UBC,PSMD14,PSMD13,PSMD12,PSMD11,PSMA2,PSMA1,PSMA6,PSMA5,PSMA4,PSMA3,PSMA7,PSMB5,PSMB7,PSMB1,PSMB3,PSMB2,PSMC6,PSMC5,PSMC4,PSMC3,PSMC2,PSMC1,PSMD1,PSMD2,PSMD3,PSMD4,PSMD6,PSMD7
Destabilization of mRNA by AUF1 (hnRNP D0)	0.0083	54	30	0	<1.724E-05	RPS27A,UBC,PSMD14,PSMD13,PSMD12,PSMD11,PSMA2,PSMA1,PSMA6,PSMA5,PSMA4,PSMA3,PSMA7,PSMB5,PSMB7,PSMB1,PSMB3,PSMB2,PSMC6,PSMC5,PSMC4,PSMC3,PSMC2,PSMC1,PSMD1,PSMD2,PSMD3,PSMD4,PSMD6,PSMD7
Vif-mediated degradation of APOBEC3G	0.0081	53	31	0	<1.724E-05	CUL5,RPS27A,UBC,PSMD14,PSMD13,PSMD12,PSMD11,PSMA2,PSMA1,PSMA6,PSMA5,PSMA4,PSMA3,PSMA7,PSMB5,PSMB7,PSMB1,PSMB3,PSMB2,PSMC6,PSMC5,PSMC4,PSMC3,PSMC2,PSMC1,PSMD1,PSMD2,PSMD3,PSMD4,PSMD6,PSMD7
APC/C-mediated degradation of cell cycle proteins	0.0126	82	31	0	<1.724E-05	RPS27A,CDK2,UBC,PSMD14,PSMD13,PSMD12,PSMD11,PSMA2,PSMA1,PSMA6,PSMA5,PSMA4,PSMA3,PSMA7,PSMB5,PSMB7,PSMB1,PSMB3,PSMB2,PSMC6,PSMC5,PSMC4,PSMC3,PSMC2,PSMC1,PSMD1,PSMD2,PSMD3,PSMD4,PSMD6,PSMD7
Antigen processing: Ubiquitination & Proteasome degradation	0.0323	211	41	0	<1.724E-05	CUL3,CUL2,CUL5,UBA3,UBE2G2,RNF182,RPS27A,FBXW7,UBC,UBE2R2,NEDD4L,VHL,FBXO6,PSMD14,PSMD13,PSMD12,PSMD11,PSMA2,PSMA1,PSMA6,PSMA5,PSMA4,PSMA3,PSMA7,PSMB5,PSMB7,PSMB1,PSMB3,PSMB2,PSMC6,PSMC5,PSMC4,PSMC3,PSMC2,PSMC1,PSMD1,PSMD2,PSMD3,PSMD4,PSMD6,PSMD7
Regulation of Apoptosis	0.0092	60	30	0	<1.724E-05	RPS27A,UBC,PSMD14,PSMD13,PSMD12,PSMD11,PSMA2,PSMA1,PSMA6,PSMA5,PSMA4,PSMA3,PSMA7,PSMB5,PSMB7,PSMB1,PSMB3,PSMB2,PSMC6,PSMC5,PSMC4,PSMC3,PSMC2,PSMC1,PSMD1,PSMD2,PSMD3,PSMD4,PSMD6,PSMD7
M/G1 Transition	0.0126	82	33	0	<1.724E-05	POLA2,RPS27A,CDK2,UBC,PSMD14,PSMD13,PSMD12,PSMD11,PSMA2,PSMA1,PSMA6,PSMA5,PSMA4,PSMA3,PSMA7,PSMB5,PSMB7,PSMB1,PSMB3,PSMB2,PSMC6,PSMC5,PSMC4,PSMC3,PSMC2,PSMC1,PSMD1,PSMD2,PSMD3,PSMD4,PSMD6,PSMD7,RPA2
Activation of APC/C and APC/C:Cdc20 mediated degradation of mitotic proteins	0.0107	70	30	0	<1.724E-05	RPS27A,UBC,PSMD14,PSMD13,PSMD12,PSMD11,PSMA2,PSMA1,PSMA6,PSMA5,PSMA4,PSMA3,PSMA7,PSMB5,PSMB7,PSMB1,PSMB3,PSMB2,PSMC6,PSMC5,PSMC4,PSMC3,PSMC2,PSMC1,PSMD1,PSMD2,PSMD3,PSMD4,PSMD6,PSMD7
Orc1 removal from chromatin	0.0107	70	31	0	<1.724E-05	RPS27A,CDK2,UBC,PSMD14,PSMD13,PSMD12,PSMD11,PSMA2,PSMA1,PSMA6,PSMA5,PSMA4,PSMA3,PSMA7,PSMB5,PSMB7,PSMB1,PSMB3,PSMB2,PSMC6,PSMC5,PSMC4,PSMC3,PSMC2,PSMC1,PSMD1,PSMD2,PSMD3,PSMD4,PSMD6,PSMD7
Cell Cycle Checkpoints	0.0181	118	33	0	<1.724E-05	RPS27A,CDK2,UBC,PSMD14,PSMD13,PSMD12,PSMD11,PSMA2,PSMA1,PSMA6,PSMA5,PSMA4,PSMA3,PSMA7,PSMB5,PSMB7,PSMB1,PSMB3,PSMB2,PSMC6,PSMC5,PSMC4,PSMC3,PSMC2,PSMC1,PSMD1,PSMD2,PSMD3,PSMD4,PSMD6,PSMD7,MDM2,RPA2
Regulation of DNA replication	0.0115	75	31	0	<1.724E-05	RPS27A,CDK2,UBC,PSMD14,PSMD13,PSMD12,PSMD11,PSMA2,PSMA1,PSMA6,PSMA5,PSMA4,PSMA3,PSMA7,PSMB5,PSMB7,PSMB1,PSMB3,PSMB2,PSMC6,PSMC5,PSMC4,PSMC3,PSMC2,PSMC1,PSMD1,PSMD2,PSMD3,PSMD4,PSMD6,PSMD7
Activation of NF-kappaB in B Cells	0.0101	66	30	0	<1.724E-05	RPS27A,UBC,PSMD14,PSMD13,PSMD12,PSMD11,PSMA2,PSMA1,PSMA6,PSMA5,PSMA4,PSMA3,PSMA7,PSMB5,PSMB7,PSMB1,PSMB3,PSMB2,PSMC6,PSMC5,PSMC4,PSMC3,PSMC2,PSMC1,PSMD1,PSMD2,PSMD3,PSMD4,PSMD6,PSMD7
Downstream Signaling Events Of B Cell Receptor (BCR)	0.0257	168	37	0	<1.724E-05	RICTOR,MLST8,RPS27A,EGFR,UBC,PSMD14,PSMD13,PSMD12,PSMD11,PSMA2,PSMA1,PSMA6,PSMA5,PSMA4,PSMA3,PSMA7,PSMB5,PSMB7,PSMB1,PSMB3,PSMB2,PSMC6,PSMC5,PSMC4,PSMC3,PSMC2,PSMC1,MTOR,PSMD1,PSMD2,PSMD3,PSMD4,PSMD6,PSMD7,MDM2,TRIB3,PIK3R2
Cdc20:Phospho-APC/C mediated degradation of Cyclin A	0.0106	69	30	0	<1.724E-05	RPS27A,UBC,PSMD14,PSMD13,PSMD12,PSMD11,PSMA2,PSMA1,PSMA6,PSMA5,PSMA4,PSMA3,PSMA7,PSMB5,PSMB7,PSMB1,PSMB3,PSMB2,PSMC6,PSMC5,PSMC4,PSMC3,PSMC2,PSMC1,PSMD1,PSMD2,PSMD3,PSMD4,PSMD6,PSMD7
Regulation of activated PAK-2p34 by proteasome mediated degradation	0.0075	49	30	0	<1.724E-05	RPS27A,UBC,PSMD14,PSMD13,PSMD12,PSMD11,PSMA2,PSMA1,PSMA6,PSMA5,PSMA4,PSMA3,PSMA7,PSMB5,PSMB7,PSMB1,PSMB3,PSMB2,PSMC6,PSMC5,PSMC4,PSMC3,PSMC2,PSMC1,PSMD1,PSMD2,PSMD3,PSMD4,PSMD6,PSMD7
Apoptosis	0.0241	157	37	0	<1.724E-05	BCL2L1,RPS27A,UBC,VIM,BCL2,TJP1,PSMD14,YWHAH,PSMD13,PSMD12,PSMD11,YWHAQ,PSMA2,PSMA1,PSMA6,PSMA5,PSMA4,PSMA3,PSMA7,PSMB5,PSMB7,PSMB1,PSMB3,PSMB2,PSMC6,PSMC5,PSMC4,PSMC3,PSMC2,PSMC1,PSMD1,PSMD2,PSMD3,PSMD4,PSMD6,PSMD7,DNM1L
Regulation of APC/C activators between G1/S and early anaphase	0.0118	77	31	0	<1.724E-05	RPS27A,CDK2,UBC,PSMD14,PSMD13,PSMD12,PSMD11,PSMA2,PSMA1,PSMA6,PSMA5,PSMA4,PSMA3,PSMA7,PSMB5,PSMB7,PSMB1,PSMB3,PSMB2,PSMC6,PSMC5,PSMC4,PSMC3,PSMC2,PSMC1,PSMD1,PSMD2,PSMD3,PSMD4,PSMD6,PSMD7
Switching of origins to a post-replicative state	0.0107	70	31	0	<1.724E-05	RPS27A,CDK2,UBC,PSMD14,PSMD13,PSMD12,PSMD11,PSMA2,PSMA1,PSMA6,PSMA5,PSMA4,PSMA3,PSMA7,PSMB5,PSMB7,PSMB1,PSMB3,PSMB2,PSMC6,PSMC5,PSMC4,PSMC3,PSMC2,PSMC1,PSMD1,PSMD2,PSMD3,PSMD4,PSMD6,PSMD7
Asymmetric localization of PCP proteins	0.0097	63	30	0	<1.724E-05	RPS27A,UBC,PSMD14,PSMD13,PSMD12,PSMD11,PSMA2,PSMA1,PSMA6,PSMA5,PSMA4,PSMA3,PSMA7,PSMB5,PSMB7,PSMB1,PSMB3,PSMB2,PSMC6,PSMC5,PSMC4,PSMC3,PSMC2,PSMC1,PSMD1,PSMD2,PSMD3,PSMD4,PSMD6,PSMD7
CDK-mediated phosphorylation and removal of Cdc6	0.0077	50	31	0	<1.724E-05	RPS27A,CDK2,UBC,PSMD14,PSMD13,PSMD12,PSMD11,PSMA2,PSMA1,PSMA6,PSMA5,PSMA4,PSMA3,PSMA7,PSMB5,PSMB7,PSMB1,PSMB3,PSMB2,PSMC6,PSMC5,PSMC4,PSMC3,PSMC2,PSMC1,PSMD1,PSMD2,PSMD3,PSMD4,PSMD6,PSMD7
Cross-presentation of soluble exogenous antigens (endosomes)	0.0072	47	28	0	<1.724E-05	PSMD14,PSMD13,PSMD12,PSMD11,PSMA2,PSMA1,PSMA6,PSMA5,PSMA4,PSMA3,PSMA7,PSMB5,PSMB7,PSMB1,PSMB3,PSMB2,PSMC6,PSMC5,PSMC4,PSMC3,PSMC2,PSMC1,PSMD1,PSMD2,PSMD3,PSMD4,PSMD6,PSMD7
APC/C:Cdc20 mediated degradation of mitotic proteins	0.0106	69	30	0	<1.724E-05	RPS27A,UBC,PSMD14,PSMD13,PSMD12,PSMD11,PSMA2,PSMA1,PSMA6,PSMA5,PSMA4,PSMA3,PSMA7,PSMB5,PSMB7,PSMB1,PSMB3,PSMB2,PSMC6,PSMC5,PSMC4,PSMC3,PSMC2,PSMC1,PSMD1,PSMD2,PSMD3,PSMD4,PSMD6,PSMD7
Mitotic G1-G1/S phases	0.0205	134	35	0	<1.724E-05	POLA2,RPS27A,HDAC1,CDK2,UBC,RBBP4,PSMD14,PSMD13,PSMD12,PSMD11,PSMA2,PSMA1,PSMA6,PSMA5,PSMA4,PSMA3,PSMA7,PSMB5,PSMB7,PSMB1,PSMB3,PSMB2,PSMC6,PSMC5,PSMC4,PSMC3,PSMC2,PSMC1,PSMD1,PSMD2,PSMD3,PSMD4,PSMD6,PSMD7,RPA2
HIV Infection	0.0328	214	41	0	<1.724E-05	XRCC6,CUL5,RAC1,SSRP1,XPO1,NCBP1,RPS27A,CDK9,UBC,NEDD4L,CCNT1,PSMD14,PSMD13,PSMD12,PSMD11,PSMA2,PSMA1,PSMA6,PSMA5,PSMA4,PSMA3,PSMA7,CHMP2B,PSMB5,PSMB7,PSMB1,PSMB3,NPM1,PSMB2,PSMC6,PSMC5,PSMC4,PSMC3,PSMC2,PSMC1,PSMD1,PSMD2,PSMD3,PSMD4,PSMD6,PSMD7
G1/S Transition	0.0165	108	33	0	<1.724E-05	POLA2,RPS27A,CDK2,UBC,PSMD14,PSMD13,PSMD12,PSMD11,PSMA2,PSMA1,PSMA6,PSMA5,PSMA4,PSMA3,PSMA7,PSMB5,PSMB7,PSMB1,PSMB3,PSMB2,PSMC6,PSMC5,PSMC4,PSMC3,PSMC2,PSMC1,PSMD1,PSMD2,PSMD3,PSMD4,PSMD6,PSMD7,RPA2
p53-Independent DNA Damage Response	0.008	52	30	0	<1.724E-05	RPS27A,UBC,PSMD14,PSMD13,PSMD12,PSMD11,PSMA2,PSMA1,PSMA6,PSMA5,PSMA4,PSMA3,PSMA7,PSMB5,PSMB7,PSMB1,PSMB3,PSMB2,PSMC6,PSMC5,PSMC4,PSMC3,PSMC2,PSMC1,PSMD1,PSMD2,PSMD3,PSMD4,PSMD6,PSMD7
Cyclin E associated events during G1/S transition	0.01	65	31	0	<1.724E-05	RPS27A,CDK2,UBC,PSMD14,PSMD13,PSMD12,PSMD11,PSMA2,PSMA1,PSMA6,PSMA5,PSMA4,PSMA3,PSMA7,PSMB5,PSMB7,PSMB1,PSMB3,PSMB2,PSMC6,PSMC5,PSMC4,PSMC3,PSMC2,PSMC1,PSMD1,PSMD2,PSMD3,PSMD4,PSMD6,PSMD7
CDT1 association with the CDC6:ORC:origin complex	0.0089	58	30	0	<1.724E-05	RPS27A,UBC,PSMD14,PSMD13,PSMD12,PSMD11,PSMA2,PSMA1,PSMA6,PSMA5,PSMA4,PSMA3,PSMA7,PSMB5,PSMB7,PSMB1,PSMB3,PSMB2,PSMC6,PSMC5,PSMC4,PSMC3,PSMC2,PSMC1,PSMD1,PSMD2,PSMD3,PSMD4,PSMD6,PSMD7
p53-Independent G1/S DNA damage checkpoint	0.008	52	30	0	<1.724E-05	RPS27A,UBC,PSMD14,PSMD13,PSMD12,PSMD11,PSMA2,PSMA1,PSMA6,PSMA5,PSMA4,PSMA3,PSMA7,PSMB5,PSMB7,PSMB1,PSMB3,PSMB2,PSMC6,PSMC5,PSMC4,PSMC3,PSMC2,PSMC1,PSMD1,PSMD2,PSMD3,PSMD4,PSMD6,PSMD7
Removal of licensing factors from origins	0.011	72	31	0	<1.724E-05	RPS27A,CDK2,UBC,PSMD14,PSMD13,PSMD12,PSMD11,PSMA2,PSMA1,PSMA6,PSMA5,PSMA4,PSMA3,PSMA7,PSMB5,PSMB7,PSMB1,PSMB3,PSMB2,PSMC6,PSMC5,PSMC4,PSMC3,PSMC2,PSMC1,PSMD1,PSMD2,PSMD3,PSMD4,PSMD6,PSMD7
APC/C:Cdc20 mediated degradation of Securin	0.0098	64	30	0	<1.724E-05	RPS27A,UBC,PSMD14,PSMD13,PSMD12,PSMD11,PSMA2,PSMA1,PSMA6,PSMA5,PSMA4,PSMA3,PSMA7,PSMB5,PSMB7,PSMB1,PSMB3,PSMB2,PSMC6,PSMC5,PSMC4,PSMC3,PSMC2,PSMC1,PSMD1,PSMD2,PSMD3,PSMD4,PSMD6,PSMD7
DNA Replication Pre-Initiation	0.0126	82	33	0	<1.724E-05	POLA2,RPS27A,CDK2,UBC,PSMD14,PSMD13,PSMD12,PSMD11,PSMA2,PSMA1,PSMA6,PSMA5,PSMA4,PSMA3,PSMA7,PSMB5,PSMB7,PSMB1,PSMB3,PSMB2,PSMC6,PSMC5,PSMC4,PSMC3,PSMC2,PSMC1,PSMD1,PSMD2,PSMD3,PSMD4,PSMD6,PSMD7,RPA2
Regulation of ornithine decarboxylase (ODC)	0.0077	50	28	0	<1.724E-05	PSMD14,PSMD13,PSMD12,PSMD11,PSMA2,PSMA1,PSMA6,PSMA5,PSMA4,PSMA3,PSMA7,PSMB5,PSMB7,PSMB1,PSMB3,PSMB2,PSMC6,PSMC5,PSMC4,PSMC3,PSMC2,PSMC1,PSMD1,PSMD2,PSMD3,PSMD4,PSMD6,PSMD7
Assembly of the pre-replicative complex	0.0103	67	30	0	<1.724E-05	RPS27A,UBC,PSMD14,PSMD13,PSMD12,PSMD11,PSMA2,PSMA1,PSMA6,PSMA5,PSMA4,PSMA3,PSMA7,PSMB5,PSMB7,PSMB1,PSMB3,PSMB2,PSMC6,PSMC5,PSMC4,PSMC3,PSMC2,PSMC1,PSMD1,PSMD2,PSMD3,PSMD4,PSMD6,PSMD7
S Phase	0.0188	123	33	0	<1.724E-05	POLA2,RPS27A,CDK2,UBC,PSMD14,PSMD13,PSMD12,PSMD11,PSMA2,PSMA1,PSMA6,PSMA5,PSMA4,PSMA3,PSMA7,PSMB5,PSMB7,PSMB1,PSMB3,PSMB2,PSMC6,PSMC5,PSMC4,PSMC3,PSMC2,PSMC1,PSMD1,PSMD2,PSMD3,PSMD4,PSMD6,PSMD7,RPA2
Degradation of beta-catenin by the destruction complex	0.0104	68	31	0	<1.724E-05	FRAT1,RPS27A,UBC,PSMD14,PSMD13,PSMD12,PSMD11,PSMA2,PSMA1,PSMA6,PSMA5,PSMA4,PSMA3,PSMA7,PSMB5,PSMB7,PSMB1,PSMB3,PSMB2,PSMC6,PSMC5,PSMC4,PSMC3,PSMC2,PSMC1,PSMD1,PSMD2,PSMD3,PSMD4,PSMD6,PSMD7
Ubiquitin Mediated Degradation of Phosphorylated Cdc25A	0.008	52	30	0	<1.724E-05	RPS27A,UBC,PSMD14,PSMD13,PSMD12,PSMD11,PSMA2,PSMA1,PSMA6,PSMA5,PSMA4,PSMA3,PSMA7,PSMB5,PSMB7,PSMB1,PSMB3,PSMB2,PSMC6,PSMC5,PSMC4,PSMC3,PSMC2,PSMC1,PSMD1,PSMD2,PSMD3,PSMD4,PSMD6,PSMD7
Metabolism of amino acids and derivatives	0.0225	147	33	0	<1.695E-05	TAT,BCAT2,PSMD14,PSMD13,PSMD12,PSMD11,PHGDH,PSMA2,PSMA1,PSMA6,PSMA5,PSMA4,PSMA3,PSMA7,PSMB5,PSMB7,PSMB1,PSMB3,PSMB2,PSMC6,PSMC5,PSMC4,PSMC3,PSMC2,SLC25A10,PSMC1,PSMD1,PSMD2,PSMD3,PSMD4,PSMD6,PSMD7,DLST
Class I MHC mediated antigen processing & presentation	0.0388	253	42	0	<1.667E-05	CUL3,CUL2,CUL5,UBA3,PDIA3,UBE2G2,RNF182,RPS27A,FBXW7,UBC,UBE2R2,NEDD4L,VHL,FBXO6,PSMD14,PSMD13,PSMD12,PSMD11,PSMA2,PSMA1,PSMA6,PSMA5,PSMA4,PSMA3,PSMA7,PSMB5,PSMB7,PSMB1,PSMB3,PSMB2,PSMC6,PSMC5,PSMC4,PSMC3,PSMC2,PSMC1,PSMD1,PSMD2,PSMD3,PSMD4,PSMD6,PSMD7
Separation of Sister Chromatids	0.0247	161	33	0	<1.639E-05	XPO1,RPS27A,HDAC8,UBC,SKA2,PSMD14,PSMD13,PSMD12,PSMD11,PSMA2,PSMA1,PSMA6,PSMA5,PSMA4,PSMA3,PSMA7,PSMB5,PSMB7,PSMB1,PSMB3,PSMB2,PSMC6,PSMC5,PSMC4,PSMC3,PSMC2,PSMC1,PSMD1,PSMD2,PSMD3,PSMD4,PSMD6,PSMD7
Mitotic Anaphase	0.0263	172	34	0	<1.613E-05	XPO1,RPS27A,HDAC8,UBC,SKA2,EMD,PSMD14,PSMD13,PSMD12,PSMD11,PSMA2,PSMA1,PSMA6,PSMA5,PSMA4,PSMA3,PSMA7,PSMB5,PSMB7,PSMB1,PSMB3,PSMB2,PSMC6,PSMC5,PSMC4,PSMC3,PSMC2,PSMC1,PSMD1,PSMD2,PSMD3,PSMD4,PSMD6,PSMD7
Mitotic Metaphase and Anaphase	0.0265	173	34	0	<1.587E-05	XPO1,RPS27A,HDAC8,UBC,SKA2,EMD,PSMD14,PSMD13,PSMD12,PSMD11,PSMA2,PSMA1,PSMA6,PSMA5,PSMA4,PSMA3,PSMA7,PSMB5,PSMB7,PSMB1,PSMB3,PSMB2,PSMC6,PSMC5,PSMC4,PSMC3,PSMC2,PSMC1,PSMD1,PSMD2,PSMD3,PSMD4,PSMD6,PSMD7
Signaling by Wnt	0.0279	182	34	0	<1.563E-05	RAC1,FRAT1,RPS27A,UBC,PSMD14,PSMD13,PSMD12,PSMD11,CALM1,PSMA2,PSMA1,PSMA6,PSMA5,PSMA4,PSMA3,PSMA7,PSMB5,PSMB7,PSMB1,PSMB3,PSMB2,PSMC6,PSMC5,PSMC4,PSMC3,PSMC2,PSMC1,PSMD1,PSMD2,PSMD3,PSMD4,PSMD6,PSMD7,CAMK2A
Disease	0.1452	948	80	0	<1.538E-05	XRCC6,APP,CUL5,PPP1CA,ATP6V0C,RAC1,STX5,STX4,STX2,SNAP25,SSRP1,RICTOR,XPO1,NCBP1,DLK1,MLST8,RPS27A,EGFR,VAMP2,VAMP1,STX8,FBXW7,HDAC5,HDAC3,HDAC1,HDAC8,CDK9,UBC,EPN1,NEDD4L,NCSTN,SYT1,SNCA,CCNT1,NOS3,STX1A,STX1B,STAT1,PSMD14,PSMD13,PSMD12,PSMD11,ABCC1,CALM1,PRKACA,PRKACB,PSMA2,PSMA1,PSMA6,PSMA5,PSMA4,PSMA3,NEDD8,ATP6V1B1,PSMA7,CHMP2B,PSMB5,PSMB7,PSMB1,PSMB3,NPM1,PSMB2,PSMC6,PSMC5,PSMC4,PSMC3,PSMC2…
Metabolism of mRNA	0.0337	220	35	0	<1.515E-05	UPF2,ELAVL1,XPO1,NCBP1,RPS27A,UBC,DCPS,PSMD14,PSMD13,PSMD12,PSMD11,PSMA2,PSMA1,PSMA6,PSMA5,PSMA4,PSMA3,PSMA7,PSMB5,PSMB7,PSMB1,PSMB3,PSMB2,PSMC6,PSMC5,PSMC4,PSMC3,PSMC2,PSMC1,PSMD1,PSMD2,PSMD3,PSMD4,PSMD6,PSMD7
Mitotic M-M/G1 phases	0.0449	293	40	0	<1.493E-05	POLA2,XPO1,CSNK2A1,RPS27A,HDAC8,CDK2,UBC,RAB1A,SKA2,EMD,GOLGA2,PSMD14,PSMD13,PSMD12,PSMD11,PSMA2,PSMA1,PSMA6,PSMA5,PSMA4,PSMA3,PSMA7,PSMB5,PSMB7,PSMB1,PSMB3,PSMB2,PSMC6,PSMC5,PSMC4,PSMC3,PSMC2,PSMC1,PSMD1,PSMD2,PSMD3,PSMD4,PSMD6,PSMD7,RPA2
M Phase	0.0397	259	37	0	<1.471E-05	XPO1,CSNK2A1,RPS27A,HDAC8,UBC,RAB1A,SKA2,EMD,GOLGA2,PSMD14,PSMD13,PSMD12,PSMD11,PSMA2,PSMA1,PSMA6,PSMA5,PSMA4,PSMA3,PSMA7,PSMB5,PSMB7,PSMB1,PSMB3,PSMB2,PSMC6,PSMC5,PSMC4,PSMC3,PSMC2,PSMC1,PSMD1,PSMD2,PSMD3,PSMD4,PSMD6,PSMD7
Metabolism of RNA	0.0407	266	36	0	<1.449E-05	UPF2,ELAVL1,XPO1,NCBP1,RPS27A,PRMT5,UBC,DCPS,PSMD14,PSMD13,PSMD12,PSMD11,PSMA2,PSMA1,PSMA6,PSMA5,PSMA4,PSMA3,PSMA7,PSMB5,PSMB7,PSMB1,PSMB3,PSMB2,PSMC6,PSMC5,PSMC4,PSMC3,PSMC2,PSMC1,PSMD1,PSMD2,PSMD3,PSMD4,PSMD6,PSMD7
Cell Cycle	0.0748	488	50	0	<1.429E-05	POLA2,POT1,XPO1,CSNK2A1,RPS27A,SMARCA5,HDAC1,HDAC8,CDK2,UBC,TERF1,RAB1A,SKA2,EMD,GOLGA2,RBBP4,PSMD14,PSMD13,PSMD12,PSMD11,PRKACA,PSMA2,PSMA1,PSMA6,PSMA5,PSMA4,PSMA3,PSMA7,PSMB5,PSMB7,PSMB1,PSMB3,NPM1,PSMB2,PSMC6,PSMC5,PSMC4,PSMC3,PSMC2,PSMC1,PSMD1,PSMD2,PSMD3,PSMD4,PSMD6,PSMD7,HSP90AA1,MDM2,RPA2,CEP57
Signaling by the B Cell Receptor (BCR)	0.0499	326	39	0	<1.408E-05	RICTOR,MLST8,RPS27A,EGFR,UBC,PSMD14,PSMD13,PSMD12,PSMD11,CALM1,PSMA2,PSMA1,PSMA6,PSMA5,PSMA4,PSMA3,PSMA7,PSMB5,PSMB7,PSMB1,PSMB3,PSMB2,PSMC6,PSMC5,PSMC4,PSMC3,PSMC2,PSMC1,MTOR,PSMD1,PSMD2,PSMD3,PSMD4,SHC1,PSMD6,PSMD7,MDM2,TRIB3,PIK3R2
Cell Cycle, Mitotic	0.0668	436	45	0	<1.389E-05	POLA2,XPO1,CSNK2A1,RPS27A,HDAC1,HDAC8,CDK2,UBC,RAB1A,SKA2,EMD,GOLGA2,RBBP4,PSMD14,PSMD13,PSMD12,PSMD11,PRKACA,PSMA2,PSMA1,PSMA6,PSMA5,PSMA4,PSMA3,PSMA7,PSMB5,PSMB7,PSMB1,PSMB3,PSMB2,PSMC6,PSMC5,PSMC4,PSMC3,PSMC2,PSMC1,PSMD1,PSMD2,PSMD3,PSMD4,PSMD6,PSMD7,HSP90AA1,RPA2,CEP57
Botulinum neurotoxicity	0.0029	19	10	0	<1.370E-05	STX5,STX4,STX2,SNAP25,VAMP2,VAMP1,STX8,SYT1,STX1A,STX1B
Proteolytic cleavage of SNARE complex proteins	0.0026	17	9	0	<1.351E-05	STX5,STX4,STX2,SNAP25,VAMP2,VAMP1,STX8,STX1A,STX1B
Metabolism	0.1985	1296	80	0	<1.333E-05	UGCG,PPP1CA,NDUFB10,SQLE,SNAP25,RPS27A,TAT,VAMP2,CERS2,DHODH,ATP5J2,KCNB1,HDAC3,NRF1,CACNA1A,PTGES3,HMOX2,PCYT2,NDUFS2,STXBP1,UBC,CARM1,INPP5K,MED31,VAPA,VAPB,COL4A3BP,INSIG1,NNT,ATP5B,NOS3,AGPAT1,STX1A,BCAT2,PSMD14,PSMD13,PSMD12,PSMD11,PHGDH,ABCC1,CALM1,PDHB,PRKACA,PRKACB,PRKAB2,PSMA2,PSMA1,PSMA6,PSMA5,PSMA4,PSMA3,PSMA7,PSMB5,PSMB7,PSMB1,PSMB3,PSMB2,PSMC6,PSMC5,PSMC4,PSMC3,PSMC2,SLC25A10,PSMC1,U…
Acetylcholine Neurotransmitter Release Cycle	0.0014	9	6	0	<1.316E-05	SNAP25,VAMP2,STXBP1,SYT1,STX1A,CPLX1
Glutamate Neurotransmitter Release Cycle	0.0023	15	7	0	<1.299E-05	UNC13B,SNAP25,VAMP2,STXBP1,SYT1,STX1A,CPLX1
Adaptive Immune System	0.118	770	54	0	<1.282E-05	CUL3,CUL2,CUL5,RAC1,UBA3,PDIA3,UBE2G2,RNF182,RICTOR,MLST8,RPS27A,EGFR,FBXW7,UBC,UBE2R2,NEDD4L,VHL,FBXO6,PSMD14,PSMD13,PSMD12,PSMD11,CALM1,PRKACA,PRKACB,PSMA2,PSMA1,PSMA6,PSMA5,PSMA4,PSMA3,PSMA7,PSMB5,PSMB7,PSMB1,PSMB3,PSMB2,PSMC6,PSMC5,PSMC4,PSMC3,PSMC2,PSMC1,MTOR,PSMD1,PSMD2,PSMD3,PSMD4,SHC1,PSMD6,PSMD7,MDM2,TRIB3,PIK3R2
GABA synthesis, release, reuptake and degradation	0.0026	17	7	0	<1.266E-05	SNAP25,VAMP2,STXBP1,SYT1,STX1A,SLC6A1,CPLX1
Norepinephrine Neurotransmitter Release Cycle	0.0017	11	6	0	<1.250E-05	SNAP25,VAMP2,STXBP1,SYT1,STX1A,CPLX1
Serotonin Neurotransmitter Release Cycle	0.0018	12	6	0	1.22e-05	SNAP25,VAMP2,STXBP1,SYT1,STX1A,CPLX1
Dopamine Neurotransmitter Release Cycle	0.0018	12	6	0	1.22e-05	SNAP25,VAMP2,STXBP1,SYT1,STX1A,CPLX1
Neurotransmitter Release Cycle	0.0047	31	8	0	2.41e-05	UNC13B,SNAP25,VAMP2,STXBP1,SYT1,STX1A,SLC6A1,CPLX1
Immune System	0.1932	1261	73	0	5.952e-05	XRCC6,CUL3,CUL2,APP,CUL5,ISG15,JUN,IL1R1,BCL2L1,RAC1,UBA3,PDIA3,UBE2G2,RNF182,RICTOR,RPS6KA1,MLST8,DDOST,RPS27A,EGFR,FBXW7,UBC,UBE2R2,NEDD4L,VHL,FBXO6,CD55,TOLLIP,SUMO1,BCL2,STAT1,PSMD14,PSMD13,PSMD12,PSMD11,CALM1,VTN,PRKACA,PRKACB,PSMA2,PSMA1,PSMA6,PSMA5,PSMA4,PSMA3,PSMA7,PSMB5,PSMB7,PSMB1,PSMB3,PSMB2,SUGT1,PSMC6,PSMC5,PSMC4,PSMC3,PSMC2,PSMC1,MTOR,PSMD1,PSMD2,PSMD3,PSMD4,SHC1,PSMD6,PSMD7,HSP90AA…
Neuronal System	0.0404	264	24	0.0001	0.0003412	UNC13B,STX5,STX4,STX2,KCNH2,SNAP25,RPS6KA1,VAMP2,VAMP1,STX8,KCNB1,CACNA1A,STXBP1,SYT1,STX1A,STX1B,CALM1,SLC6A1,SLC6A3,PRKACA,PRKACB,MDM2,CPLX1,CAMK2A
Release of eIF4E	0.0009	6	4	0.0001	0.0003953	RPTOR,MLST8,RHEB,MTOR
Translocation of GLUT4 to the Plasma Membrane	0.009	59	10	0.0001	0.0003908	RAC1,STX4,SNAP23,VAMP2,STXBP3,RAB4A,YWHAH,YWHAQ,CALM1,PRKAB2
Signalling by NGF	0.0427	279	24	0.0001	0.0004659	ITSN1,RAC1,RTN4,RICTOR,RPS6KA1,MLST8,RPS27A,EGFR,ARHGDIA,HDAC3,HDAC1,UBC,NCSTN,CALM1,PRKACA,PRKACB,MTOR,SHC1,ECT2,CRKL,MDM2,TRIB3,LINGO1,PIK3R2
Membrane Trafficking	0.0274	179	18	0.0002	0.0004944	RAC1,STX4,SNAP23,RPS27A,VAMP8,VAMP7,VAMP2,STXBP3,UBC,RAB4A,TJP1,YWHAH,YWHAQ,CALM1,PRKAB2,SNX5,NAPA,CHMP2B
Gene Expression	0.1659	1083	62	0.0003	0.0008778	SSR1,SRSF5,SRSF1,EEF1G,ZNF746,SSRP1,UPF2,ELAVL1,XPO1,NCBP1,EIF5,RPN2,DDOST,RPS27A,HNRNPC,HDAC1,PRMT5,CDK9,ZFP28,UBC,CARM1,NR3C1,NEDD4L,GTF3C1,MED31,U2AF2,DCPS,U2AF1,SRSF11,CCNT1,RBBP4,PSMD14,PSMD13,PSMD12,PSMD11,CLP1,PSMA2,PSMA1,PSMA6,PSMA5,PSMA4,PSMA3,PSMA7,EIF3C,PSMB5,PSMB7,PSMB1,PSMB3,PSMB2,EEF1A1,PSMC6,PSMC5,PSMC4,PSMC3,PSMC2,PSMC1,PSMD1,PSMD2,PSMD3,PSMD4,PSMD6,PSMD7
Post-Elongation Processing of Intron-Containing pre-mRNA	0.0052	34	7	0.0003	0.00113	SRSF5,SRSF1,NCBP1,U2AF2,U2AF1,SRSF11,CLP1
mRNA 3'-end processing	0.0052	34	7	0.0003	0.00113	SRSF5,SRSF1,NCBP1,U2AF2,U2AF1,SRSF11,CLP1
p75 NTR receptor-mediated signalling	0.0127	83	11	0.0003	0.001118	ITSN1,RAC1,RTN4,RPS27A,ARHGDIA,HDAC3,HDAC1,UBC,NCSTN,ECT2,LINGO1
Na+/Cl- dependent neurotransmitter transporters	0.0014	9	4	0.0004	0.001344	SLC6A1,SLC6A2,SLC6A3,SLC6A5
Amine compound SLC transporters	0.0014	9	4	0.0004	0.001344	SLC6A1,SLC6A2,SLC6A3,SLC6A5
S6K1-mediated signalling	0.0014	9	4	0.0004	0.001344	RPTOR,MLST8,RHEB,MTOR
Oxygen-dependent Proline Hydroxylation of Hypoxia-inducible Factor Alpha	0.0028	18	5	0.0006	0.002186	CUL2,RPS27A,UBC,EGLN1,VHL
Signaling by constitutively active EGFR	0.0029	19	5	0.0008	0.003204	RPS27A,EGFR,UBC,SHC1,HSP90AA1
Signaling by ERBB2	0.0237	155	15	0.0008	0.003222	CUL5,RICTOR,MLST8,RPS27A,EGFR,UBC,CALM1,PRKACA,PRKACB,MTOR,SHC1,HSP90AA1,MDM2,TRIB3,PIK3R2
mTORC1-mediated signalling	0.0017	11	4	0.0008	0.00325	RPTOR,MLST8,RHEB,MTOR
CD28 co-stimulation	0.0047	31	6	0.0012	0.004851	RAC1,RICTOR,MLST8,MTOR,TRIB3,PIK3R2
CD28 dependent PI3K/Akt signaling	0.0032	21	5	0.0012	0.005069	RICTOR,MLST8,MTOR,TRIB3,PIK3R2
Cleavage of Growing Transcript in the Termination Region	0.0066	43	7	0.0013	0.005095	SRSF5,SRSF1,NCBP1,U2AF2,U2AF1,SRSF11,CLP1
RNA Polymerase II Transcription Termination	0.0066	43	7	0.0013	0.005095	SRSF5,SRSF1,NCBP1,U2AF2,U2AF1,SRSF11,CLP1
Post-Elongation Processing of the Transcript	0.0066	43	7	0.0013	0.005095	SRSF5,SRSF1,NCBP1,U2AF2,U2AF1,SRSF11,CLP1
TGF-beta receptor signaling activates SMADs	0.0049	32	6	0.0014	0.005585	PPP1CA,XPO1,RPS27A,UBC,NEDD4L,NEDD8
Loss of Function of SMAD2/3 in Cancer	0.0107	70	9	0.0014	0.005025	PPP1CA,XPO1,RPS27A,HDAC1,CDK9,UBC,NEDD4L,CCNT1,NEDD8
TGFBR2 Kinase Domain Mutants in Cancer	0.0107	70	9	0.0014	0.005025	PPP1CA,XPO1,RPS27A,HDAC1,CDK9,UBC,NEDD4L,CCNT1,NEDD8
Signaling by TGF-beta Receptor Complex	0.0107	70	9	0.0014	0.005025	PPP1CA,XPO1,RPS27A,HDAC1,CDK9,UBC,NEDD4L,CCNT1,NEDD8
TGFBR1 KD Mutants in Cancer	0.0107	70	9	0.0014	0.005025	PPP1CA,XPO1,RPS27A,HDAC1,CDK9,UBC,NEDD4L,CCNT1,NEDD8
TGFBR2 MSI Frameshift Mutants in Cancer	0.0107	70	9	0.0014	0.005025	PPP1CA,XPO1,RPS27A,HDAC1,CDK9,UBC,NEDD4L,CCNT1,NEDD8
Loss of Function of TGFBR2 in Cancer	0.0107	70	9	0.0014	0.005025	PPP1CA,XPO1,RPS27A,HDAC1,CDK9,UBC,NEDD4L,CCNT1,NEDD8
TGFBR1 LBD Mutants in Cancer	0.0107	70	9	0.0014	0.005025	PPP1CA,XPO1,RPS27A,HDAC1,CDK9,UBC,NEDD4L,CCNT1,NEDD8
Loss of Function of SMAD4 in Cancer	0.0107	70	9	0.0014	0.005025	PPP1CA,XPO1,RPS27A,HDAC1,CDK9,UBC,NEDD4L,CCNT1,NEDD8
SMAD2/3 MH2 Domain Mutants in Cancer	0.0107	70	9	0.0014	0.005025	PPP1CA,XPO1,RPS27A,HDAC1,CDK9,UBC,NEDD4L,CCNT1,NEDD8
SMAD4 MH2 Domain Mutants in Cancer	0.0107	70	9	0.0014	0.005025	PPP1CA,XPO1,RPS27A,HDAC1,CDK9,UBC,NEDD4L,CCNT1,NEDD8
Loss of Function of TGFBR1 in Cancer	0.0107	70	9	0.0014	0.005025	PPP1CA,XPO1,RPS27A,HDAC1,CDK9,UBC,NEDD4L,CCNT1,NEDD8
SMAD2/3 Phosphorylation Motif Mutants in Cancer	0.0107	70	9	0.0014	0.005025	PPP1CA,XPO1,RPS27A,HDAC1,CDK9,UBC,NEDD4L,CCNT1,NEDD8
Signaling by TGF-beta Receptor Complex in Cancer	0.0107	70	9	0.0014	0.005025	PPP1CA,XPO1,RPS27A,HDAC1,CDK9,UBC,NEDD4L,CCNT1,NEDD8
Constitutive Signaling by NOTCH1 PEST Domain Mutants	0.0087	57	8	0.0015	0.005231	RPS27A,FBXW7,HDAC5,HDAC3,HDAC1,HDAC8,UBC,NCSTN
Constitutive Signaling by NOTCH1 HD+PEST Domain Mutants	0.0087	57	8	0.0015	0.005231	RPS27A,FBXW7,HDAC5,HDAC3,HDAC1,HDAC8,UBC,NCSTN
Cellular responses to stress	0.0306	200	17	0.0015	0.005262	CUL2,JUN,EZH2,POT1,RPS6KA1,EED,RPS27A,CDK2,UBC,EGLN1,TERF1,VHL,RNF2,RBBP4,SUZ12,BMI1,MDM2
Sphingolipid de novo biosynthesis	0.0034	22	5	0.0015	0.005268	CERS2,VAPA,VAPB,COL4A3BP,OSBP
Transmission across Chemical Synapses	0.0282	184	16	0.0016	0.005726	UNC13B,SNAP25,RPS6KA1,VAMP2,CACNA1A,STXBP1,SYT1,STX1A,CALM1,SLC6A1,SLC6A3,PRKACA,PRKACB,MDM2,CPLX1,CAMK2A
Signaling by NOTCH1	0.011	72	9	0.0017	0.005588	DLK1,RPS27A,FBXW7,HDAC5,HDAC3,HDAC1,HDAC8,UBC,NCSTN
Signaling by NOTCH1 PEST Domain Mutants in Cancer	0.011	72	9	0.0017	0.005588	DLK1,RPS27A,FBXW7,HDAC5,HDAC3,HDAC1,HDAC8,UBC,NCSTN
Signaling by NOTCH1 HD+PEST Domain Mutants in Cancer	0.011	72	9	0.0017	0.005588	DLK1,RPS27A,FBXW7,HDAC5,HDAC3,HDAC1,HDAC8,UBC,NCSTN
Signaling by NOTCH1 HD Domain Mutants in Cancer	0.011	72	9	0.0017	0.005588	DLK1,RPS27A,FBXW7,HDAC5,HDAC3,HDAC1,HDAC8,UBC,NCSTN
Signaling by NOTCH1 in Cancer	0.011	72	9	0.0017	0.005588	DLK1,RPS27A,FBXW7,HDAC5,HDAC3,HDAC1,HDAC8,UBC,NCSTN
Signaling by NOTCH1 t(7;9)(NOTCH1:M1580_K2555) Translocation Mutant	0.011	72	9	0.0017	0.005588	DLK1,RPS27A,FBXW7,HDAC5,HDAC3,HDAC1,HDAC8,UBC,NCSTN
FBXW7 Mutants and NOTCH1 in Cancer	0.011	72	9	0.0017	0.005588	DLK1,RPS27A,FBXW7,HDAC5,HDAC3,HDAC1,HDAC8,UBC,NCSTN
Oxidative Stress Induced Senescence	0.0136	89	10	0.0021	0.007265	JUN,EZH2,EED,RPS27A,UBC,RNF2,RBBP4,SUZ12,BMI1,MDM2
NOTCH1 Intracellular Domain Regulates Transcription	0.0072	47	7	0.0021	0.007293	RPS27A,FBXW7,HDAC5,HDAC3,HDAC1,HDAC8,UBC
DARPP-32 events	0.0037	24	5	0.0022	0.007537	PPP1CA,CDK5,CALM1,PRKACA,PRKACB
Signaling by EGFR in Cancer	0.0265	173	15	0.0023	0.007778	RICTOR,MLST8,RPS27A,EGFR,UBC,EPN1,CALM1,PRKACA,PRKACB,MTOR,SHC1,HSP90AA1,MDM2,TRIB3,PIK3R2
Cellular Senescence	0.0239	156	14	0.0024	0.007853	JUN,EZH2,POT1,RPS6KA1,EED,RPS27A,CDK2,UBC,TERF1,RNF2,RBBP4,SUZ12,BMI1,MDM2
eNOS activation	0.0011	7	3	0.0024	0.007839	NOS3,CALM1,HSP90AA1
Cellular response to hypoxia	0.0038	25	5	0.0026	0.008295	CUL2,RPS27A,UBC,EGLN1,VHL
Regulation of Hypoxia-inducible Factor (HIF) by Oxygen	0.0038	25	5	0.0026	0.008295	CUL2,RPS27A,UBC,EGLN1,VHL
Downregulation of TGF-beta receptor signaling	0.004	26	5	0.0031	0.01013	PPP1CA,XPO1,RPS27A,UBC,NEDD4L
Axonal growth inhibition (RHOA activation)	0.0012	8	3	0.0035	0.01134	RTN4,ARHGDIA,LINGO1
mTOR signalling	0.0041	27	5	0.0036	0.01176	RPTOR,MLST8,RHEB,PRKAB2,MTOR
Inflammasomes	0.0026	17	4	0.004	0.0128	APP,BCL2L1,BCL2,SUGT1
PKB-mediated events	0.0043	28	5	0.0042	0.01369	RPTOR,MLST8,RHEB,PRKAB2,MTOR
Transcriptional activity of SMAD2/SMAD3:SMAD4 heterotrimer	0.0063	41	6	0.0047	0.01514	RPS27A,HDAC1,CDK9,UBC,NEDD4L,CCNT1
Signaling by FGFR in disease	0.0259	169	14	0.0048	0.01537	RICTOR,MLST8,RPS27A,EGFR,UBC,STAT1,CALM1,PRKACA,PRKACB,MTOR,SHC1,MDM2,TRIB3,PIK3R2
p75NTR regulates axonogenesis	0.0014	9	3	0.0048	0.01537	RTN4,ARHGDIA,LINGO1
SMAD2/SMAD3:SMAD4 heterotrimer regulates transcription	0.0044	29	5	0.0049	0.01557	RPS27A,HDAC1,CDK9,UBC,CCNT1
RNA Polymerase II Transcription	0.0155	101	10	0.005	0.01587	SRSF5,SRSF1,SSRP1,NCBP1,CDK9,U2AF2,U2AF1,SRSF11,CCNT1,CLP1
Signaling by EGFR	0.0262	171	14	0.0053	0.01696	RICTOR,MLST8,RPS27A,EGFR,UBC,EPN1,CALM1,PRKACA,PRKACB,MTOR,SHC1,MDM2,TRIB3,PIK3R2
Signaling by FGFR	0.0236	154	13	0.0056	0.01787	RICTOR,MLST8,RPS27A,EGFR,UBC,CALM1,PRKACA,PRKACB,MTOR,SHC1,MDM2,TRIB3,PIK3R2
The NLRP1 inflammasome	0.0005	3	2	0.0058	0.01866	BCL2L1,BCL2
Tetrahydrobiopterin (BH4) synthesis, recycling, salvage and regulation	0.0015	10	3	0.0065	0.02167	NOS3,CALM1,HSP90AA1
Integration of energy metabolism	0.0161	105	10	0.0065	0.02173	SNAP25,VAMP2,KCNB1,CACNA1A,STXBP1,AGPAT1,STX1A,PRKACA,PRKACB,PRKAB2
Signaling by Insulin receptor	0.0167	109	10	0.0083	0.02908	RPTOR,ATP6V0C,MLST8,RHEB,PRKAB2,ATP6V1B1,MTOR,SHC1,TRIB3,PIK3R2
Clathrin derived vesicle budding	0.0093	61	7	0.0084	0.02901	STX4,SNAP23,VAMP8,VAMP7,VAMP2,SNX5,NAPA
trans-Golgi Network Vesicle Budding	0.0093	61	7	0.0084	0.02901	STX4,SNAP23,VAMP8,VAMP7,VAMP2,SNX5,NAPA
Signaling by NOTCH	0.0169	110	10	0.0089	0.03047	JUN,DLK1,RPS27A,FBXW7,HDAC5,HDAC3,HDAC1,HDAC8,UBC,NCSTN
Regulation of Insulin Secretion	0.0119	78	8	0.0095	0.03237	SNAP25,VAMP2,KCNB1,CACNA1A,STXBP1,STX1A,PRKACA,PRKACB
Double-Strand Break Repair	0.0034	22	4	0.0097	0.03274	XRCC6,MDC1,PRKDC,RPA2
