# Supplementary material for: Human enterovirus 71 protein interaction network prompts antiviral drug repositioning
Source: Sci Rep. 2017 Feb 21;7:43143. doi: 10.1038/srep43143 (PMC5318855; doi:10.1038/srep43143)
Supplement: Supplementary Table S4 [file srep43143-s3.xls]

## Sheet: Sheet1
Supplementary Table S4. 2B protein interacted proteins and their neighbors enriched reactome pathways.
Reactome Pathway	Ratio of Proteins in Pathway	Number of Proteins in Pathway	Proteins From Gene Set	P-value	FDR	Hit Genes
Cyclin A:Cdk2-associated events at S phase entry	0.0101	66	29	0	<1.493e-05	PSMD14,PSMD13,PSMD12,PSMD11,PSMA2,PSMA1,PSMA6,PSMA5,PSMA4,PSMA3,PSMA7,PSMB5,PSMB7,PSMB1,PSMB3,PSMB2,PSMC6,PSMC5,PSMC4,PSMC3,PSMC2,PSMC1,PSMD1,PSMD2,PSMD3,PSMD4,PSMD6,PSMD7,UBC
Stabilization of p53	0.008	52	30	0	<1.493e-05	PSMD14,PSMD13,PSMD12,PSMD11,PSMA2,PSMA1,PSMA6,PSMA5,PSMA4,PSMA3,PSMA7,PSMB5,PSMB7,PSMB1,PSMB3,PSMB2,PSMC6,PSMC5,PSMC4,PSMC3,PSMC2,PSMC1,PSMD1,PSMD2,PSMD3,PSMD4,PSMD6,PSMD7,UBC,MDM2
SCF(Skp2)-mediated degradation of p27/p21	0.0086	56	29	0	<1.493e-05	PSMD14,PSMD13,PSMD12,PSMD11,PSMA2,PSMA1,PSMA6,PSMA5,PSMA4,PSMA3,PSMA7,PSMB5,PSMB7,PSMB1,PSMB3,PSMB2,PSMC6,PSMC5,PSMC4,PSMC3,PSMC2,PSMC1,PSMD1,PSMD2,PSMD3,PSMD4,PSMD6,PSMD7,UBC
Autodegradation of the E3 ubiquitin ligase COP1	0.0078	51	29	0	<1.493e-05	PSMD14,PSMD13,PSMD12,PSMD11,PSMA2,PSMA1,PSMA6,PSMA5,PSMA4,PSMA3,PSMA7,PSMB5,PSMB7,PSMB1,PSMB3,PSMB2,PSMC6,PSMC5,PSMC4,PSMC3,PSMC2,PSMC1,PSMD1,PSMD2,PSMD3,PSMD4,PSMD6,PSMD7,UBC
Host Interactions of HIV factors	0.0195	127	29	0	<1.493e-05	PSMD14,PSMD13,PSMD12,PSMD11,PSMA2,PSMA1,PSMA6,PSMA5,PSMA4,PSMA3,PSMA7,PSMB5,PSMB7,PSMB1,PSMB3,PSMB2,PSMC6,PSMC5,PSMC4,PSMC3,PSMC2,PSMC1,PSMD1,PSMD2,PSMD3,PSMD4,PSMD6,PSMD7,UBC
M Phase	0.0397	259	32	0	<1.493e-05	SKA2,PSMD14,PSMD13,PSMD12,PSMD11,CSNK2A1,PSMA2,PSMA1,PSMA6,PSMA5,PSMA4,PSMA3,PSMA7,PSMB5,PSMB7,PSMB1,PSMB3,PSMB2,PSMC6,PSMC5,PSMC4,PSMC3,PSMC2,PSMC1,HDAC8,PSMD1,PSMD2,PSMD3,PSMD4,PSMD6,PSMD7,UBC
Ubiquitin-dependent degradation of Cyclin D1	0.0077	50	29	0	<1.493e-05	PSMD14,PSMD13,PSMD12,PSMD11,PSMA2,PSMA1,PSMA6,PSMA5,PSMA4,PSMA3,PSMA7,PSMB5,PSMB7,PSMB1,PSMB3,PSMB2,PSMC6,PSMC5,PSMC4,PSMC3,PSMC2,PSMC1,PSMD1,PSMD2,PSMD3,PSMD4,PSMD6,PSMD7,UBC
PCP/CE pathway	0.0139	91	29	0	<1.493e-05	PSMD14,PSMD13,PSMD12,PSMD11,PSMA2,PSMA1,PSMA6,PSMA5,PSMA4,PSMA3,PSMA7,PSMB5,PSMB7,PSMB1,PSMB3,PSMB2,PSMC6,PSMC5,PSMC4,PSMC3,PSMC2,PSMC1,PSMD1,PSMD2,PSMD3,PSMD4,PSMD6,PSMD7,UBC
beta-catenin independent WNT signaling	0.0218	142	31	0	<1.493e-05	PSMD14,PSMD13,PSMD12,PSMD11,CALM1,PSMA2,PSMA1,PSMA6,PSMA5,PSMA4,PSMA3,PSMA7,PSMB5,PSMB7,PSMB1,PSMB3,PSMB2,PSMC6,PSMC5,PSMC4,PSMC3,PSMC2,PSMC1,PSMD1,PSMD2,PSMD3,PSMD4,PSMD6,PSMD7,UBC,CAMK2A
p53-Dependent G1 DNA Damage Response	0.0087	57	30	0	<1.493e-05	PSMD14,PSMD13,PSMD12,PSMD11,PSMA2,PSMA1,PSMA6,PSMA5,PSMA4,PSMA3,PSMA7,PSMB5,PSMB7,PSMB1,PSMB3,PSMB2,PSMC6,PSMC5,PSMC4,PSMC3,PSMC2,PSMC1,PSMD1,PSMD2,PSMD3,PSMD4,PSMD6,PSMD7,UBC,MDM2
Ubiquitin-dependent degradation of Cyclin D	0.0077	50	29	0	<1.493e-05	PSMD14,PSMD13,PSMD12,PSMD11,PSMA2,PSMA1,PSMA6,PSMA5,PSMA4,PSMA3,PSMA7,PSMB5,PSMB7,PSMB1,PSMB3,PSMB2,PSMC6,PSMC5,PSMC4,PSMC3,PSMC2,PSMC1,PSMD1,PSMD2,PSMD3,PSMD4,PSMD6,PSMD7,UBC
Vpu mediated degradation of CD4	0.0078	51	29	0	<1.493e-05	PSMD14,PSMD13,PSMD12,PSMD11,PSMA2,PSMA1,PSMA6,PSMA5,PSMA4,PSMA3,PSMA7,PSMB5,PSMB7,PSMB1,PSMB3,PSMB2,PSMC6,PSMC5,PSMC4,PSMC3,PSMC2,PSMC1,PSMD1,PSMD2,PSMD3,PSMD4,PSMD6,PSMD7,UBC
DNA Replication	0.0159	104	31	0	<1.493e-05	POLA2,PSMD14,PSMD13,PSMD12,PSMD11,PSMA2,PSMA1,PSMA6,PSMA5,PSMA4,PSMA3,PSMA7,PSMB5,PSMB7,PSMB1,PSMB3,PSMB2,PSMC6,PSMC5,PSMC4,PSMC3,PSMC2,PSMC1,PSMD1,PSMD2,PSMD3,PSMD4,PSMD6,PSMD7,UBC,RPA2
Autodegradation of Cdh1 by Cdh1:APC/C	0.0092	60	29	0	<1.493e-05	PSMD14,PSMD13,PSMD12,PSMD11,PSMA2,PSMA1,PSMA6,PSMA5,PSMA4,PSMA3,PSMA7,PSMB5,PSMB7,PSMB1,PSMB3,PSMB2,PSMC6,PSMC5,PSMC4,PSMC3,PSMC2,PSMC1,PSMD1,PSMD2,PSMD3,PSMD4,PSMD6,PSMD7,UBC
Regulation of mRNA Stability by Proteins that Bind AU-rich Elements	0.0132	86	29	0	<1.493e-05	PSMD14,PSMD13,PSMD12,PSMD11,PSMA2,PSMA1,PSMA6,PSMA5,PSMA4,PSMA3,PSMA7,PSMB5,PSMB7,PSMB1,PSMB3,PSMB2,PSMC6,PSMC5,PSMC4,PSMC3,PSMC2,PSMC1,PSMD1,PSMD2,PSMD3,PSMD4,PSMD6,PSMD7,UBC
Synthesis of DNA	0.0147	96	31	0	<1.493e-05	POLA2,PSMD14,PSMD13,PSMD12,PSMD11,PSMA2,PSMA1,PSMA6,PSMA5,PSMA4,PSMA3,PSMA7,PSMB5,PSMB7,PSMB1,PSMB3,PSMB2,PSMC6,PSMC5,PSMC4,PSMC3,PSMC2,PSMC1,PSMD1,PSMD2,PSMD3,PSMD4,PSMD6,PSMD7,UBC,RPA2
APC/C:Cdh1 mediated degradation of Cdc20 and other APC/C:Cdh1 targeted proteins in late mitosis/early G1	0.0106	69	29	0	<1.493e-05	PSMD14,PSMD13,PSMD12,PSMD11,PSMA2,PSMA1,PSMA6,PSMA5,PSMA4,PSMA3,PSMA7,PSMB5,PSMB7,PSMB1,PSMB3,PSMB2,PSMC6,PSMC5,PSMC4,PSMC3,PSMC2,PSMC1,PSMD1,PSMD2,PSMD3,PSMD4,PSMD6,PSMD7,UBC
SCF-beta-TrCP mediated degradation of Emi1	0.0083	54	29	0	<1.493e-05	PSMD14,PSMD13,PSMD12,PSMD11,PSMA2,PSMA1,PSMA6,PSMA5,PSMA4,PSMA3,PSMA7,PSMB5,PSMB7,PSMB1,PSMB3,PSMB2,PSMC6,PSMC5,PSMC4,PSMC3,PSMC2,PSMC1,PSMD1,PSMD2,PSMD3,PSMD4,PSMD6,PSMD7,UBC
Separation of Sister Chromatids	0.0247	161	31	0	<1.493e-05	SKA2,PSMD14,PSMD13,PSMD12,PSMD11,PSMA2,PSMA1,PSMA6,PSMA5,PSMA4,PSMA3,PSMA7,PSMB5,PSMB7,PSMB1,PSMB3,PSMB2,PSMC6,PSMC5,PSMC4,PSMC3,PSMC2,PSMC1,HDAC8,PSMD1,PSMD2,PSMD3,PSMD4,PSMD6,PSMD7,UBC
Regulation of mitotic cell cycle	0.0126	82	29	0	<1.493e-05	PSMD14,PSMD13,PSMD12,PSMD11,PSMA2,PSMA1,PSMA6,PSMA5,PSMA4,PSMA3,PSMA7,PSMB5,PSMB7,PSMB1,PSMB3,PSMB2,PSMC6,PSMC5,PSMC4,PSMC3,PSMC2,PSMC1,PSMD1,PSMD2,PSMD3,PSMD4,PSMD6,PSMD7,UBC
Signaling by the B Cell Receptor (BCR)	0.0499	326	36	0	<1.493e-05	RICTOR,PSMD14,PSMD13,PSMD12,PSMD11,CALM1,MLST8,EGFR,PSMA2,PSMA1,PSMA6,PSMA5,PSMA4,PSMA3,PSMA7,PSMB5,PSMB7,PSMB1,PSMB3,PSMB2,PSMC6,PSMC5,PSMC4,PSMC3,PSMC2,PSMC1,MTOR,PSMD1,PSMD2,PSMD3,PSMD4,SHC1,PSMD6,PSMD7,UBC,MDM2
G1/S DNA Damage Checkpoints	0.0092	60	30	0	<1.493e-05	PSMD14,PSMD13,PSMD12,PSMD11,PSMA2,PSMA1,PSMA6,PSMA5,PSMA4,PSMA3,PSMA7,PSMB5,PSMB7,PSMB1,PSMB3,PSMB2,PSMC6,PSMC5,PSMC4,PSMC3,PSMC2,PSMC1,PSMD1,PSMD2,PSMD3,PSMD4,PSMD6,PSMD7,UBC,MDM2
ER-Phagosome pathway	0.0098	64	29	0	<1.493e-05	PSMD14,PSMD13,PSMD12,PSMD11,PSMA2,PSMA1,PSMA6,PSMA5,PSMA4,PSMA3,PSMA7,PSMB5,PSMB7,PSMB1,PSMB3,PSMB2,PSMC6,PSMC5,PSMC4,PSMC3,PSMC2,PSMC1,PSMD1,PSMD2,PSMD3,PSMD4,PSMD6,PSMD7,UBC
Mitotic Metaphase and Anaphase	0.0265	173	31	0	<1.493e-05	SKA2,PSMD14,PSMD13,PSMD12,PSMD11,PSMA2,PSMA1,PSMA6,PSMA5,PSMA4,PSMA3,PSMA7,PSMB5,PSMB7,PSMB1,PSMB3,PSMB2,PSMC6,PSMC5,PSMC4,PSMC3,PSMC2,PSMC1,HDAC8,PSMD1,PSMD2,PSMD3,PSMD4,PSMD6,PSMD7,UBC
p53-Dependent G1/S DNA damage checkpoint	0.0087	57	30	0	<1.493e-05	PSMD14,PSMD13,PSMD12,PSMD11,PSMA2,PSMA1,PSMA6,PSMA5,PSMA4,PSMA3,PSMA7,PSMB5,PSMB7,PSMB1,PSMB3,PSMB2,PSMC6,PSMC5,PSMC4,PSMC3,PSMC2,PSMC1,PSMD1,PSMD2,PSMD3,PSMD4,PSMD6,PSMD7,UBC,MDM2
Antigen processing-Cross presentation	0.0121	79	29	0	<1.493e-05	PSMD14,PSMD13,PSMD12,PSMD11,PSMA2,PSMA1,PSMA6,PSMA5,PSMA4,PSMA3,PSMA7,PSMB5,PSMB7,PSMB1,PSMB3,PSMB2,PSMC6,PSMC5,PSMC4,PSMC3,PSMC2,PSMC1,PSMD1,PSMD2,PSMD3,PSMD4,PSMD6,PSMD7,UBC
Destabilization of mRNA by AUF1 (hnRNP D0)	0.0083	54	29	0	<1.493e-05	PSMD14,PSMD13,PSMD12,PSMD11,PSMA2,PSMA1,PSMA6,PSMA5,PSMA4,PSMA3,PSMA7,PSMB5,PSMB7,PSMB1,PSMB3,PSMB2,PSMC6,PSMC5,PSMC4,PSMC3,PSMC2,PSMC1,PSMD1,PSMD2,PSMD3,PSMD4,PSMD6,PSMD7,UBC
Vif-mediated degradation of APOBEC3G	0.0081	53	29	0	<1.493e-05	PSMD14,PSMD13,PSMD12,PSMD11,PSMA2,PSMA1,PSMA6,PSMA5,PSMA4,PSMA3,PSMA7,PSMB5,PSMB7,PSMB1,PSMB3,PSMB2,PSMC6,PSMC5,PSMC4,PSMC3,PSMC2,PSMC1,PSMD1,PSMD2,PSMD3,PSMD4,PSMD6,PSMD7,UBC
APC/C-mediated degradation of cell cycle proteins	0.0126	82	29	0	<1.493e-05	PSMD14,PSMD13,PSMD12,PSMD11,PSMA2,PSMA1,PSMA6,PSMA5,PSMA4,PSMA3,PSMA7,PSMB5,PSMB7,PSMB1,PSMB3,PSMB2,PSMC6,PSMC5,PSMC4,PSMC3,PSMC2,PSMC1,PSMD1,PSMD2,PSMD3,PSMD4,PSMD6,PSMD7,UBC
Antigen processing: Ubiquitination & Proteasome degradation	0.0323	211	33	0	<1.493e-05	CUL3,UBE2G2,PSMD14,PSMD13,PSMD12,PSMD11,PSMA2,PSMA1,PSMA6,PSMA5,PSMA4,PSMA3,PSMA7,PSMB5,PSMB7,PSMB1,PSMB3,PSMB2,PSMC6,PSMC5,PSMC4,PSMC3,PSMC2,PSMC1,PSMD1,PSMD2,PSMD3,PSMD4,PSMD6,PSMD7,UBC,UBE2R2,VHL
Regulation of Apoptosis	0.0092	60	29	0	<1.493e-05	PSMD14,PSMD13,PSMD12,PSMD11,PSMA2,PSMA1,PSMA6,PSMA5,PSMA4,PSMA3,PSMA7,PSMB5,PSMB7,PSMB1,PSMB3,PSMB2,PSMC6,PSMC5,PSMC4,PSMC3,PSMC2,PSMC1,PSMD1,PSMD2,PSMD3,PSMD4,PSMD6,PSMD7,UBC
M/G1 Transition	0.0126	82	31	0	<1.493e-05	POLA2,PSMD14,PSMD13,PSMD12,PSMD11,PSMA2,PSMA1,PSMA6,PSMA5,PSMA4,PSMA3,PSMA7,PSMB5,PSMB7,PSMB1,PSMB3,PSMB2,PSMC6,PSMC5,PSMC4,PSMC3,PSMC2,PSMC1,PSMD1,PSMD2,PSMD3,PSMD4,PSMD6,PSMD7,UBC,RPA2
Activation of APC/C and APC/C:Cdc20 mediated degradation of mitotic proteins	0.0107	70	29	0	<1.493e-05	PSMD14,PSMD13,PSMD12,PSMD11,PSMA2,PSMA1,PSMA6,PSMA5,PSMA4,PSMA3,PSMA7,PSMB5,PSMB7,PSMB1,PSMB3,PSMB2,PSMC6,PSMC5,PSMC4,PSMC3,PSMC2,PSMC1,PSMD1,PSMD2,PSMD3,PSMD4,PSMD6,PSMD7,UBC
Orc1 removal from chromatin	0.0107	70	29	0	<1.493e-05	PSMD14,PSMD13,PSMD12,PSMD11,PSMA2,PSMA1,PSMA6,PSMA5,PSMA4,PSMA3,PSMA7,PSMB5,PSMB7,PSMB1,PSMB3,PSMB2,PSMC6,PSMC5,PSMC4,PSMC3,PSMC2,PSMC1,PSMD1,PSMD2,PSMD3,PSMD4,PSMD6,PSMD7,UBC
Cell Cycle Checkpoints	0.0181	118	31	0	<1.493e-05	PSMD14,PSMD13,PSMD12,PSMD11,PSMA2,PSMA1,PSMA6,PSMA5,PSMA4,PSMA3,PSMA7,PSMB5,PSMB7,PSMB1,PSMB3,PSMB2,PSMC6,PSMC5,PSMC4,PSMC3,PSMC2,PSMC1,PSMD1,PSMD2,PSMD3,PSMD4,PSMD6,PSMD7,UBC,MDM2,RPA2
Regulation of DNA replication	0.0115	75	29	0	<1.493e-05	PSMD14,PSMD13,PSMD12,PSMD11,PSMA2,PSMA1,PSMA6,PSMA5,PSMA4,PSMA3,PSMA7,PSMB5,PSMB7,PSMB1,PSMB3,PSMB2,PSMC6,PSMC5,PSMC4,PSMC3,PSMC2,PSMC1,PSMD1,PSMD2,PSMD3,PSMD4,PSMD6,PSMD7,UBC
Activation of NF-kappaB in B Cells	0.0101	66	29	0	<1.493e-05	PSMD14,PSMD13,PSMD12,PSMD11,PSMA2,PSMA1,PSMA6,PSMA5,PSMA4,PSMA3,PSMA7,PSMB5,PSMB7,PSMB1,PSMB3,PSMB2,PSMC6,PSMC5,PSMC4,PSMC3,PSMC2,PSMC1,PSMD1,PSMD2,PSMD3,PSMD4,PSMD6,PSMD7,UBC
Downstream Signaling Events Of B Cell Receptor (BCR)	0.0257	168	34	0	<1.493e-05	RICTOR,PSMD14,PSMD13,PSMD12,PSMD11,MLST8,EGFR,PSMA2,PSMA1,PSMA6,PSMA5,PSMA4,PSMA3,PSMA7,PSMB5,PSMB7,PSMB1,PSMB3,PSMB2,PSMC6,PSMC5,PSMC4,PSMC3,PSMC2,PSMC1,MTOR,PSMD1,PSMD2,PSMD3,PSMD4,PSMD6,PSMD7,UBC,MDM2
Cdc20:Phospho-APC/C mediated degradation of Cyclin A	0.0106	69	29	0	<1.493e-05	PSMD14,PSMD13,PSMD12,PSMD11,PSMA2,PSMA1,PSMA6,PSMA5,PSMA4,PSMA3,PSMA7,PSMB5,PSMB7,PSMB1,PSMB3,PSMB2,PSMC6,PSMC5,PSMC4,PSMC3,PSMC2,PSMC1,PSMD1,PSMD2,PSMD3,PSMD4,PSMD6,PSMD7,UBC
Regulation of activated PAK-2p34 by proteasome mediated degradation	0.0075	49	29	0	<1.493e-05	PSMD14,PSMD13,PSMD12,PSMD11,PSMA2,PSMA1,PSMA6,PSMA5,PSMA4,PSMA3,PSMA7,PSMB5,PSMB7,PSMB1,PSMB3,PSMB2,PSMC6,PSMC5,PSMC4,PSMC3,PSMC2,PSMC1,PSMD1,PSMD2,PSMD3,PSMD4,PSMD6,PSMD7,UBC
Apoptosis	0.0241	157	32	0	<1.493e-05	BCL2L1,BCL2,PSMD14,PSMD13,PSMD12,PSMD11,PSMA2,PSMA1,PSMA6,PSMA5,PSMA4,PSMA3,PSMA7,PSMB5,PSMB7,PSMB1,PSMB3,PSMB2,PSMC6,PSMC5,PSMC4,PSMC3,PSMC2,PSMC1,PSMD1,PSMD2,PSMD3,PSMD4,PSMD6,PSMD7,UBC,VIM
Regulation of APC/C activators between G1/S and early anaphase	0.0118	77	29	0	<1.493e-05	PSMD14,PSMD13,PSMD12,PSMD11,PSMA2,PSMA1,PSMA6,PSMA5,PSMA4,PSMA3,PSMA7,PSMB5,PSMB7,PSMB1,PSMB3,PSMB2,PSMC6,PSMC5,PSMC4,PSMC3,PSMC2,PSMC1,PSMD1,PSMD2,PSMD3,PSMD4,PSMD6,PSMD7,UBC
Mitotic M-M/G1 phases	0.0449	293	34	0	<1.493e-05	SKA2,POLA2,PSMD14,PSMD13,PSMD12,PSMD11,CSNK2A1,PSMA2,PSMA1,PSMA6,PSMA5,PSMA4,PSMA3,PSMA7,PSMB5,PSMB7,PSMB1,PSMB3,PSMB2,PSMC6,PSMC5,PSMC4,PSMC3,PSMC2,PSMC1,HDAC8,PSMD1,PSMD2,PSMD3,PSMD4,PSMD6,PSMD7,UBC,RPA2
Switching of origins to a post-replicative state	0.0107	70	29	0	<1.493e-05	PSMD14,PSMD13,PSMD12,PSMD11,PSMA2,PSMA1,PSMA6,PSMA5,PSMA4,PSMA3,PSMA7,PSMB5,PSMB7,PSMB1,PSMB3,PSMB2,PSMC6,PSMC5,PSMC4,PSMC3,PSMC2,PSMC1,PSMD1,PSMD2,PSMD3,PSMD4,PSMD6,PSMD7,UBC
Asymmetric localization of PCP proteins	0.0097	63	29	0	<1.493e-05	PSMD14,PSMD13,PSMD12,PSMD11,PSMA2,PSMA1,PSMA6,PSMA5,PSMA4,PSMA3,PSMA7,PSMB5,PSMB7,PSMB1,PSMB3,PSMB2,PSMC6,PSMC5,PSMC4,PSMC3,PSMC2,PSMC1,PSMD1,PSMD2,PSMD3,PSMD4,PSMD6,PSMD7,UBC
Metabolism of amino acids and derivatives	0.0225	147	28	0	<1.493e-05	PSMD14,PSMD13,PSMD12,PSMD11,PSMA2,PSMA1,PSMA6,PSMA5,PSMA4,PSMA3,PSMA7,PSMB5,PSMB7,PSMB1,PSMB3,PSMB2,PSMC6,PSMC5,PSMC4,PSMC3,PSMC2,PSMC1,PSMD1,PSMD2,PSMD3,PSMD4,PSMD6,PSMD7
CDK-mediated phosphorylation and removal of Cdc6	0.0077	50	29	0	<1.493e-05	PSMD14,PSMD13,PSMD12,PSMD11,PSMA2,PSMA1,PSMA6,PSMA5,PSMA4,PSMA3,PSMA7,PSMB5,PSMB7,PSMB1,PSMB3,PSMB2,PSMC6,PSMC5,PSMC4,PSMC3,PSMC2,PSMC1,PSMD1,PSMD2,PSMD3,PSMD4,PSMD6,PSMD7,UBC
Cross-presentation of soluble exogenous antigens (endosomes)	0.0072	47	28	0	<1.493e-05	PSMD14,PSMD13,PSMD12,PSMD11,PSMA2,PSMA1,PSMA6,PSMA5,PSMA4,PSMA3,PSMA7,PSMB5,PSMB7,PSMB1,PSMB3,PSMB2,PSMC6,PSMC5,PSMC4,PSMC3,PSMC2,PSMC1,PSMD1,PSMD2,PSMD3,PSMD4,PSMD6,PSMD7
APC/C:Cdc20 mediated degradation of mitotic proteins	0.0106	69	29	0	<1.493e-05	PSMD14,PSMD13,PSMD12,PSMD11,PSMA2,PSMA1,PSMA6,PSMA5,PSMA4,PSMA3,PSMA7,PSMB5,PSMB7,PSMB1,PSMB3,PSMB2,PSMC6,PSMC5,PSMC4,PSMC3,PSMC2,PSMC1,PSMD1,PSMD2,PSMD3,PSMD4,PSMD6,PSMD7,UBC
Mitotic G1-G1/S phases	0.0205	134	32	0	<1.493e-05	RBBP4,POLA2,PSMD14,PSMD13,PSMD12,PSMD11,PSMA2,PSMA1,PSMA6,PSMA5,PSMA4,PSMA3,PSMA7,PSMB5,PSMB7,PSMB1,PSMB3,PSMB2,PSMC6,PSMC5,PSMC4,PSMC3,PSMC2,PSMC1,PSMD1,PSMD2,PSMD3,PSMD4,PSMD6,PSMD7,UBC,RPA2
HIV Infection	0.0328	214	30	0	<1.493e-05	XRCC6,PSMD14,PSMD13,PSMD12,PSMD11,PSMA2,PSMA1,PSMA6,PSMA5,PSMA4,PSMA3,PSMA7,PSMB5,PSMB7,PSMB1,PSMB3,PSMB2,PSMC6,PSMC5,PSMC4,PSMC3,PSMC2,PSMC1,PSMD1,PSMD2,PSMD3,PSMD4,PSMD6,PSMD7,UBC
G1/S Transition	0.0165	108	31	0	<1.493e-05	POLA2,PSMD14,PSMD13,PSMD12,PSMD11,PSMA2,PSMA1,PSMA6,PSMA5,PSMA4,PSMA3,PSMA7,PSMB5,PSMB7,PSMB1,PSMB3,PSMB2,PSMC6,PSMC5,PSMC4,PSMC3,PSMC2,PSMC1,PSMD1,PSMD2,PSMD3,PSMD4,PSMD6,PSMD7,UBC,RPA2
p53-Independent DNA Damage Response	0.008	52	29	0	<1.493e-05	PSMD14,PSMD13,PSMD12,PSMD11,PSMA2,PSMA1,PSMA6,PSMA5,PSMA4,PSMA3,PSMA7,PSMB5,PSMB7,PSMB1,PSMB3,PSMB2,PSMC6,PSMC5,PSMC4,PSMC3,PSMC2,PSMC1,PSMD1,PSMD2,PSMD3,PSMD4,PSMD6,PSMD7,UBC
Cyclin E associated events during G1/S transition	0.01	65	29	0	<1.493e-05	PSMD14,PSMD13,PSMD12,PSMD11,PSMA2,PSMA1,PSMA6,PSMA5,PSMA4,PSMA3,PSMA7,PSMB5,PSMB7,PSMB1,PSMB3,PSMB2,PSMC6,PSMC5,PSMC4,PSMC3,PSMC2,PSMC1,PSMD1,PSMD2,PSMD3,PSMD4,PSMD6,PSMD7,UBC
CDT1 association with the CDC6:ORC:origin complex	0.0089	58	29	0	<1.493e-05	PSMD14,PSMD13,PSMD12,PSMD11,PSMA2,PSMA1,PSMA6,PSMA5,PSMA4,PSMA3,PSMA7,PSMB5,PSMB7,PSMB1,PSMB3,PSMB2,PSMC6,PSMC5,PSMC4,PSMC3,PSMC2,PSMC1,PSMD1,PSMD2,PSMD3,PSMD4,PSMD6,PSMD7,UBC
p53-Independent G1/S DNA damage checkpoint	0.008	52	29	0	<1.493e-05	PSMD14,PSMD13,PSMD12,PSMD11,PSMA2,PSMA1,PSMA6,PSMA5,PSMA4,PSMA3,PSMA7,PSMB5,PSMB7,PSMB1,PSMB3,PSMB2,PSMC6,PSMC5,PSMC4,PSMC3,PSMC2,PSMC1,PSMD1,PSMD2,PSMD3,PSMD4,PSMD6,PSMD7,UBC
Removal of licensing factors from origins	0.011	72	29	0	<1.493e-05	PSMD14,PSMD13,PSMD12,PSMD11,PSMA2,PSMA1,PSMA6,PSMA5,PSMA4,PSMA3,PSMA7,PSMB5,PSMB7,PSMB1,PSMB3,PSMB2,PSMC6,PSMC5,PSMC4,PSMC3,PSMC2,PSMC1,PSMD1,PSMD2,PSMD3,PSMD4,PSMD6,PSMD7,UBC
APC/C:Cdc20 mediated degradation of Securin	0.0098	64	29	0	<1.493e-05	PSMD14,PSMD13,PSMD12,PSMD11,PSMA2,PSMA1,PSMA6,PSMA5,PSMA4,PSMA3,PSMA7,PSMB5,PSMB7,PSMB1,PSMB3,PSMB2,PSMC6,PSMC5,PSMC4,PSMC3,PSMC2,PSMC1,PSMD1,PSMD2,PSMD3,PSMD4,PSMD6,PSMD7,UBC
DNA Replication Pre-Initiation	0.0126	82	31	0	<1.493e-05	POLA2,PSMD14,PSMD13,PSMD12,PSMD11,PSMA2,PSMA1,PSMA6,PSMA5,PSMA4,PSMA3,PSMA7,PSMB5,PSMB7,PSMB1,PSMB3,PSMB2,PSMC6,PSMC5,PSMC4,PSMC3,PSMC2,PSMC1,PSMD1,PSMD2,PSMD3,PSMD4,PSMD6,PSMD7,UBC,RPA2
Regulation of ornithine decarboxylase (ODC)	0.0077	50	28	0	<1.493e-05	PSMD14,PSMD13,PSMD12,PSMD11,PSMA2,PSMA1,PSMA6,PSMA5,PSMA4,PSMA3,PSMA7,PSMB5,PSMB7,PSMB1,PSMB3,PSMB2,PSMC6,PSMC5,PSMC4,PSMC3,PSMC2,PSMC1,PSMD1,PSMD2,PSMD3,PSMD4,PSMD6,PSMD7
Assembly of the pre-replicative complex	0.0103	67	29	0	<1.493e-05	PSMD14,PSMD13,PSMD12,PSMD11,PSMA2,PSMA1,PSMA6,PSMA5,PSMA4,PSMA3,PSMA7,PSMB5,PSMB7,PSMB1,PSMB3,PSMB2,PSMC6,PSMC5,PSMC4,PSMC3,PSMC2,PSMC1,PSMD1,PSMD2,PSMD3,PSMD4,PSMD6,PSMD7,UBC
S Phase	0.0188	123	31	0	<1.493e-05	POLA2,PSMD14,PSMD13,PSMD12,PSMD11,PSMA2,PSMA1,PSMA6,PSMA5,PSMA4,PSMA3,PSMA7,PSMB5,PSMB7,PSMB1,PSMB3,PSMB2,PSMC6,PSMC5,PSMC4,PSMC3,PSMC2,PSMC1,PSMD1,PSMD2,PSMD3,PSMD4,PSMD6,PSMD7,UBC,RPA2
Degradation of beta-catenin by the destruction complex	0.0104	68	29	0	<1.493e-05	PSMD14,PSMD13,PSMD12,PSMD11,PSMA2,PSMA1,PSMA6,PSMA5,PSMA4,PSMA3,PSMA7,PSMB5,PSMB7,PSMB1,PSMB3,PSMB2,PSMC6,PSMC5,PSMC4,PSMC3,PSMC2,PSMC1,PSMD1,PSMD2,PSMD3,PSMD4,PSMD6,PSMD7,UBC
Signaling by Wnt	0.0279	182	31	0	<1.493e-05	PSMD14,PSMD13,PSMD12,PSMD11,CALM1,PSMA2,PSMA1,PSMA6,PSMA5,PSMA4,PSMA3,PSMA7,PSMB5,PSMB7,PSMB1,PSMB3,PSMB2,PSMC6,PSMC5,PSMC4,PSMC3,PSMC2,PSMC1,PSMD1,PSMD2,PSMD3,PSMD4,PSMD6,PSMD7,UBC,CAMK2A
Mitotic Anaphase	0.0263	172	31	0	<1.493e-05	SKA2,PSMD14,PSMD13,PSMD12,PSMD11,PSMA2,PSMA1,PSMA6,PSMA5,PSMA4,PSMA3,PSMA7,PSMB5,PSMB7,PSMB1,PSMB3,PSMB2,PSMC6,PSMC5,PSMC4,PSMC3,PSMC2,PSMC1,HDAC8,PSMD1,PSMD2,PSMD3,PSMD4,PSMD6,PSMD7,UBC
Ubiquitin Mediated Degradation of Phosphorylated Cdc25A	0.008	52	29	0	<1.493e-05	PSMD14,PSMD13,PSMD12,PSMD11,PSMA2,PSMA1,PSMA6,PSMA5,PSMA4,PSMA3,PSMA7,PSMB5,PSMB7,PSMB1,PSMB3,PSMB2,PSMC6,PSMC5,PSMC4,PSMC3,PSMC2,PSMC1,PSMD1,PSMD2,PSMD3,PSMD4,PSMD6,PSMD7,UBC
Class I MHC mediated antigen processing & presentation	0.0388	253	33	0	<1.493e-05	CUL3,UBE2G2,PSMD14,PSMD13,PSMD12,PSMD11,PSMA2,PSMA1,PSMA6,PSMA5,PSMA4,PSMA3,PSMA7,PSMB5,PSMB7,PSMB1,PSMB3,PSMB2,PSMC6,PSMC5,PSMC4,PSMC3,PSMC2,PSMC1,PSMD1,PSMD2,PSMD3,PSMD4,PSMD6,PSMD7,UBC,UBE2R2,VHL
Metabolism of mRNA	0.0337	220	29	0	<1.471e-05	PSMD14,PSMD13,PSMD12,PSMD11,PSMA2,PSMA1,PSMA6,PSMA5,PSMA4,PSMA3,PSMA7,PSMB5,PSMB7,PSMB1,PSMB3,PSMB2,PSMC6,PSMC5,PSMC4,PSMC3,PSMC2,PSMC1,PSMD1,PSMD2,PSMD3,PSMD4,PSMD6,PSMD7,UBC
Metabolism of RNA	0.0407	266	29	0	<1.449e-05	PSMD14,PSMD13,PSMD12,PSMD11,PSMA2,PSMA1,PSMA6,PSMA5,PSMA4,PSMA3,PSMA7,PSMB5,PSMB7,PSMB1,PSMB3,PSMB2,PSMC6,PSMC5,PSMC4,PSMC3,PSMC2,PSMC1,PSMD1,PSMD2,PSMD3,PSMD4,PSMD6,PSMD7,UBC
Cell Cycle	0.0748	488	38	0	<1.429e-05	SKA2,RBBP4,POLA2,PSMD14,PSMD13,PSMD12,PSMD11,CSNK2A1,PSMA2,PSMA1,PSMA6,PSMA5,PSMA4,PSMA3,PSMA7,PSMB5,PSMB7,PSMB1,PSMB3,PSMB2,PSMC6,PSMC5,PSMC4,PSMC3,PSMC2,PSMC1,HDAC8,PSMD1,PSMD2,PSMD3,PSMD4,PSMD6,PSMD7,HSP90AA1,UBC,MDM2,RPA2,TERF1
Cell Cycle, Mitotic	0.0668	436	36	0	<1.408e-05	SKA2,RBBP4,POLA2,PSMD14,PSMD13,PSMD12,PSMD11,CSNK2A1,PSMA2,PSMA1,PSMA6,PSMA5,PSMA4,PSMA3,PSMA7,PSMB5,PSMB7,PSMB1,PSMB3,PSMB2,PSMC6,PSMC5,PSMC4,PSMC3,PSMC2,PSMC1,HDAC8,PSMD1,PSMD2,PSMD3,PSMD4,PSMD6,PSMD7,HSP90AA1,UBC,RPA2
Disease	0.1452	948	49	0	<1.389e-05	SYT1,XRCC6,SNCA,APP,PPP1CA,STX1A,SNAP25,RICTOR,PSMD14,PSMD13,PSMD12,PSMD11,ABCC1,CALM1,MLST8,EGFR,PSMA2,PSMA1,PSMA6,PSMA5,PSMA4,PSMA3,VAMP2,VAMP1,ATP6V1B1,PSMA7,PSMB5,PSMB7,PSMB1,PSMB3,PSMB2,PSMC6,PSMC5,PSMC4,PSMC3,PSMC2,PSMC1,MTOR,HDAC8,PSMD1,PSMD2,PSMD3,PSMD4,SHC1,PSMD6,PSMD7,HSP90AA1,UBC,MDM2
Metabolism	0.1985	1296	56	0	<1.370e-05	A2M,VAPB,COL4A3BP,UGCG,PPP1CA,NNT,ATP5B,STX1A,NDUFB10,SNAP25,PSMD14,PSMD13,PSMD12,PSMD11,ABCC1,CALM1,PSMA2,PSMA1,PSMA6,PSMA5,PSMA4,PSMA3,VAMP2,PSMA7,PSMB5,PSMB7,PSMB1,PSMB3,PSMB2,DHODH,ATP5J2,KCNB1,NRF1,PSMC6,PSMC5,PSMC4,PSMC3,PSMC2,PSMC1,UQCRC2,PTGES3,UQCRC1,UQCRFS1,HMOX2,PSMD1,PSMD2,PSMD3,PSMD4,PSMD6,NDUFS2,PSMD7,HSP90AA1,STXBP1,UBC,INPP5K,MED31
Adaptive Immune System	0.118	770	40	0	<1.351e-05	CUL3,UBE2G2,RICTOR,PSMD14,PSMD13,PSMD12,PSMD11,CALM1,MLST8,EGFR,PSMA2,PSMA1,PSMA6,PSMA5,PSMA4,PSMA3,PSMA7,PSMB5,PSMB7,PSMB1,PSMB3,PSMB2,PSMC6,PSMC5,PSMC4,PSMC3,PSMC2,PSMC1,MTOR,PSMD1,PSMD2,PSMD3,PSMD4,SHC1,PSMD6,PSMD7,UBC,MDM2,UBE2R2,VHL
Glutamate Neurotransmitter Release Cycle	0.0023	15	7	0	<1.333e-05	SYT1,UNC13B,STX1A,SNAP25,VAMP2,STXBP1,CPLX1
Acetylcholine Neurotransmitter Release Cycle	0.0014	9	6	0	<1.316e-05	SYT1,STX1A,SNAP25,VAMP2,STXBP1,CPLX1
GABA synthesis, release, reuptake and degradation	0.0026	17	7	0	<1.299e-05	SYT1,STX1A,SNAP25,SLC6A1,VAMP2,STXBP1,CPLX1
Immune System	0.1932	1261	50	0	<1.282e-05	XRCC6,CUL3,APP,IL1R1,BCL2L1,CD55,TOLLIP,UBE2G2,BCL2,RICTOR,PSMD14,PSMD13,PSMD12,PSMD11,CALM1,MLST8,EGFR,PSMA2,PSMA1,PSMA6,PSMA5,PSMA4,PSMA3,PSMA7,PSMB5,PSMB7,PSMB1,PSMB3,PSMB2,SUGT1,PSMC6,PSMC5,PSMC4,PSMC3,PSMC2,PSMC1,MTOR,PSMD1,PSMD2,PSMD3,PSMD4,SHC1,PSMD6,PSMD7,HSP90AA1,UBC,MDM2,UBE2R2,CAMK2A,VHL
Norepinephrine Neurotransmitter Release Cycle	0.0017	11	6	0	<1.266e-05	SYT1,STX1A,SNAP25,VAMP2,STXBP1,CPLX1
Serotonin Neurotransmitter Release Cycle	0.0018	12	6	0	<1.235e-05	SYT1,STX1A,SNAP25,VAMP2,STXBP1,CPLX1
Dopamine Neurotransmitter Release Cycle	0.0018	12	6	0	<1.235e-05	SYT1,STX1A,SNAP25,VAMP2,STXBP1,CPLX1
Neurotransmitter Release Cycle	0.0047	31	8	0	<1.220e-05	SYT1,UNC13B,STX1A,SNAP25,SLC6A1,VAMP2,STXBP1,CPLX1
Release of eIF4E	0.0009	6	4	0	1.205e-05	RPTOR,RHEB,MLST8,MTOR
Na+/Cl- dependent neurotransmitter transporters	0.0014	9	4	0	0.0001047	SLC6A1,SLC6A2,SLC6A3,SLC6A5
Amine compound SLC transporters	0.0014	9	4	0	0.0001047	SLC6A1,SLC6A2,SLC6A3,SLC6A5
S6K1-mediated signalling	0.0014	9	4	0	0.0001047	RPTOR,RHEB,MLST8,MTOR
Botulinum neurotoxicity	0.0029	19	5	0	0.0001264	SYT1,STX1A,SNAP25,VAMP2,VAMP1
mTORC1-mediated signalling	0.0017	11	4	0.0001	0.0002386	RPTOR,RHEB,MLST8,MTOR
Neuronal System	0.0404	264	15	0.0002	0.0005169	SYT1,UNC13B,STX1A,KCNH2,SNAP25,CALM1,SLC6A1,SLC6A3,VAMP2,VAMP1,KCNB1,STXBP1,MDM2,CPLX1,CAMK2A
Gene Expression	0.1659	1083	37	0.0002	0.0006444	SSR1,RBBP4,EEF1G,ZNF746,PSMD14,PSMD13,PSMD12,PSMD11,PSMA2,PSMA1,PSMA6,PSMA5,PSMA4,PSMA3,PSMA7,EIF3C,PSMB5,PSMB7,PSMB1,PSMB3,PSMB2,PSMC6,PSMC5,PSMC4,PSMC3,PSMC2,PSMC1,PSMD1,PSMD2,PSMD3,PSMD4,PSMD6,PSMD7,ZFP28,UBC,NR3C1,MED31
Transmission across Chemical Synapses	0.0282	184	12	0.0002	0.0007033	SYT1,UNC13B,STX1A,SNAP25,CALM1,SLC6A1,SLC6A3,VAMP2,STXBP1,MDM2,CPLX1,CAMK2A
Inflammasomes	0.0026	17	4	0.0003	0.00114	APP,BCL2L1,BCL2,SUGT1
Proteolytic cleavage of SNARE complex proteins	0.0026	17	4	0.0003	0.00114	STX1A,SNAP25,VAMP2,VAMP1
Signaling by constitutively active EGFR	0.0029	19	4	0.0005	0.001947	EGFR,SHC1,HSP90AA1,UBC
Clathrin derived vesicle budding	0.0093	61	6	0.0012	0.004563	SNAP23,VAMP8,VAMP7,VAMP2,SNX5,NAPA
trans-Golgi Network Vesicle Budding	0.0093	61	6	0.0012	0.004563	SNAP23,VAMP8,VAMP7,VAMP2,SNX5,NAPA
The NLRP1 inflammasome	0.0005	3	2	0.0016	0.006433	BCL2L1,BCL2
mTOR signalling	0.0041	27	4	0.0019	0.007827	RPTOR,RHEB,MLST8,MTOR
Signal Transduction	0.2767	1806	50	0.0019	0.007838	A2M,APP,RPTOR,PPP1CA,CD55,RHEB,RTN4,RICTOR,PSMD14,PSMD13,PSMD12,PSMD11,CALM1,MLST8,EGFR,PSMA2,PSMA1,PSMA6,PSMA5,PSMA4,PSMA3,ATP6V1B1,PSMA7,PSMB5,PSMB7,PSMB1,PSMB3,PSMB2,ARHGDIA,PSMC6,PSMC5,PSMC4,PSMC3,PSMC2,PSMC1,MTOR,HDAC8,PSMD1,PSMD2,PSMD3,PSMD4,SHC1,PSMD6,PSMD7,HSP90AA1,CDK5,ADRB2,UBC,MDM2,CAMK2A
PKB-mediated events	0.0043	28	4	0.0022	0.00881	RPTOR,RHEB,MLST8,MTOR
Respiratory electron transport, ATP synthesis by chemiosmotic coupling, and heat production by uncoupling proteins.	0.0144	94	7	0.0023	0.009495	ATP5B,NDUFB10,ATP5J2,UQCRC2,UQCRC1,UQCRFS1,NDUFS2
Signaling by ERBB2	0.0237	155	9	0.0031	0.01336	RICTOR,CALM1,MLST8,EGFR,MTOR,SHC1,HSP90AA1,UBC,MDM2
The citric acid (TCA) cycle and respiratory electron transport	0.0199	130	8	0.0037	0.01601	NNT,ATP5B,NDUFB10,ATP5J2,UQCRC2,UQCRC1,UQCRFS1,NDUFS2
Golgi Associated Vesicle Biogenesis	0.0083	54	5	0.004	0.01719	VAMP8,VAMP7,VAMP2,SNX5,NAPA
Transport of glucose and other sugars, bile salts and organic acids, metal ions and amine compounds	0.0054	35	4	0.0048	0.02137	SLC6A1,SLC6A2,SLC6A3,SLC6A5
Oxygen-dependent Proline Hydroxylation of Hypoxia-inducible Factor Alpha	0.0028	18	3	0.0052	0.02313	UBC,EGLN1,VHL
Signaling by EGFR in Cancer	0.0265	173	9	0.0063	0.02753	RICTOR,CALM1,MLST8,EGFR,MTOR,SHC1,HSP90AA1,UBC,MDM2
CD28 dependent PI3K/Akt signaling	0.0032	21	3	0.0079	0.0344	RICTOR,MLST8,MTOR
eNOS activation	0.0011	7	2	0.0082	0.03534	CALM1,HSP90AA1
Signaling by FGFR	0.0236	154	8	0.0099	0.04237	RICTOR,CALM1,MLST8,EGFR,MTOR,SHC1,UBC,MDM2
