# Supplementary material for: Human enterovirus 71 protein interaction network prompts antiviral drug repositioning
Source: Sci Rep. 2017 Feb 21;7:43143. doi: 10.1038/srep43143 (PMC5318855; doi:10.1038/srep43143)
Supplement: Supplementary Table S5 [file srep43143-s4.xls]

## Sheet: Sheet1
Supplementary Table S5. 2C protein interacted proteins and their neighbors enriched reactome pathways.
Reactome Pathway	Ratio of Proteins in Pathway	Number of Proteins in Pathway	Proteins From Gene Set	P-value	FDR	Hit Genes
Proteolytic cleavage of SNARE complex proteins	0.0026	17	7	0	<1.000e-03	VAMP2,VAMP1,STX5,STX1A,STX4,STX2,STX1B
Botulinum neurotoxicity	0.0029	19	7	0	<5.000e-04	VAMP2,VAMP1,STX5,STX1A,STX4,STX2,STX1B
Neuronal System	0.0404	264	10	0	0.001	PRKACA,PRKACB,VAMP2,VAMP1,STX5,STX1A,STX4,STX2,STX1B,MDM2
Metabolism of lipids and lipoproteins	0.0706	461	12	0.0001	0.01	A2M,VAPA,VAPB,INSIG1,PRKACA,PRKACB,UGCG,NRF1,OSBP,INPP5K,OXCT1,MED31
The NLRP1 inflammasome	0.0005	3	2	0.0002	0.0192	BCL2L1,BCL2
Sphingolipid de novo biosynthesis	0.0034	22	3	0.0006	0.04133	VAPA,VAPB,OSBP
Sphingolipid metabolism	0.008	52	4	0.0006	0.03614	VAPA,VAPB,UGCG,OSBP
PKA-mediated phosphorylation of key metabolic factors	0.0008	5	2	0.0007	0.03438	PRKACA,PRKACB
CREB phosphorylation through the activation of Adenylate Cyclase	0.0011	7	2	0.0013	0.05956	PRKACA,PRKACB
BH3-only proteins associate with and inactivate anti-apoptotic BCL-2 members	0.0012	8	2	0.0017	0.0681	BCL2L1,BCL2
Metabolism	0.1985	1296	19	0.0017	0.06336	A2M,VAPA,VAPB,INSIG1,PRKACA,PRKACB,UGCG,VAMP2,NRF1,OSBP,ATP5B,UQCRFS1,HMOX2,NDUFS2,STX1A,UBC,INPP5K,OXCT1,MED31
Acetylcholine Neurotransmitter Release Cycle	0.0014	9	2	0.0021	0.07383	VAMP2,STX1A
Regulation of Insulin Secretion	0.0119	78	4	0.0028	0.09092	PRKACA,PRKACB,VAMP2,STX1A
Disease	0.1452	948	15	0.0031	0.0945	NCBP1,PRKACA,PRKACB,VAMP2,VAMP1,HDAC1,HDAC8,SHC1,STX5,STX1A,STX4,STX2,STX1B,UBC,MDM2
Norepinephrine Neurotransmitter Release Cycle	0.0017	11	2	0.0032	0.08867	VAMP2,STX1A
Hormone-sensitive lipase (HSL)-mediated triacylglycerol hydrolysis	0.0018	12	2	0.0038	0.09022	PRKACA,PRKACB
Serotonin Neurotransmitter Release Cycle	0.0018	12	2	0.0038	0.09022	VAMP2,STX1A
Dopamine Neurotransmitter Release Cycle	0.0018	12	2	0.0038	0.09022	VAMP2,STX1A
Lipid digestion, mobilization, and transport	0.0072	47	3	0.0054	0.1079	A2M,PRKACA,PRKACB
NOTCH1 Intracellular Domain Regulates Transcription	0.0072	47	3	0.0054	0.1079	HDAC1,HDAC8,UBC
Interleukin-3, 5 and GM-CSF signaling	0.0072	47	3	0.0054	0.1079	PRKACA,PRKACB,SHC1
Glutamate Neurotransmitter Release Cycle	0.0023	15	2	0.0058	0.1107	VAMP2,STX1A
Signaling by FGFR	0.0236	154	5	0.0059	0.1069	PRKACA,PRKACB,SHC1,UBC,MDM2
Signaling by ERBB2	0.0237	155	5	0.006	0.1066	PRKACA,PRKACB,SHC1,UBC,MDM2
PKA activation	0.0025	16	2	0.0065	0.1067	PRKACA,PRKACB
Rap1 signalling	0.0025	16	2	0.0065	0.1067	PRKACA,PRKACB
Inflammasomes	0.0026	17	2	0.0074	0.1048	BCL2L1,BCL2
GABA synthesis, release, reuptake and degradation	0.0026	17	2	0.0074	0.1048	VAMP2,STX1A
PKA-mediated phosphorylation of CREB	0.0026	17	2	0.0074	0.1048	PRKACA,PRKACB
PKA activation in glucagon signalling	0.0026	17	2	0.0074	0.1048	PRKACA,PRKACB
Integration of energy metabolism	0.0161	105	4	0.008	0.1116	PRKACA,PRKACB,VAMP2,STX1A
Oxygen-dependent Proline Hydroxylation of Hypoxia-inducible Factor Alpha	0.0028	18	2	0.0082	0.1105	UBC,VHL
Signaling by FGFR in disease	0.0259	169	5	0.0086	0.113	PRKACA,PRKACB,SHC1,UBC,MDM2
Signaling by EGFR	0.0262	171	5	0.009	0.1148	PRKACA,PRKACB,SHC1,UBC,MDM2
Constitutive Signaling by NOTCH1 PEST Domain Mutants	0.0087	57	3	0.0091	0.1091	HDAC1,HDAC8,UBC
Constitutive Signaling by NOTCH1 HD+PEST Domain Mutants	0.0087	57	3	0.0091	0.1091	HDAC1,HDAC8,UBC
Signaling by constitutively active EGFR	0.0029	19	2	0.0091	0.1062	SHC1,UBC
Signaling by EGFR in Cancer	0.0265	173	5	0.0095	0.1088	PRKACA,PRKACB,SHC1,UBC,MDM2
