# Supplementary material for: Human enterovirus 71 protein interaction network prompts antiviral drug repositioning
Source: Sci Rep. 2017 Feb 21;7:43143. doi: 10.1038/srep43143 (PMC5318855; doi:10.1038/srep43143)
Supplement: Supplementary Table S6 [file srep43143-s5.xls]

## Sheet: Sheet1
Supplementary Table S6. 3A protein interacted proteins and their neighbors enriched reactome pathways.
Reactome Pathway	Ratio of Proteins in Pathway	Number of Proteins in Pathway	Proteins From Gene Set	P-value	FDR	Hit Genes
Cyclin A:Cdk2-associated events at S phase entry	0.0101	66	29	0	<1.471e-05	PSMA2,PSMA1,PSMA6,PSMA5,PSMA4,PSMA3,PSMA7,PSMB5,PSMB7,PSMB1,PSMB3,PSMB2,PSMC6,PSMC5,PSMC4,PSMC3,PSMC2,PSMC1,PSMD1,PSMD2,PSMD3,PSMD4,PSMD6,PSMD7,UBC,PSMD14,PSMD13,PSMD12,PSMD11
Stabilization of p53	0.008	52	29	0	<1.471e-05	PSMA2,PSMA1,PSMA6,PSMA5,PSMA4,PSMA3,PSMA7,PSMB5,PSMB7,PSMB1,PSMB3,PSMB2,PSMC6,PSMC5,PSMC4,PSMC3,PSMC2,PSMC1,PSMD1,PSMD2,PSMD3,PSMD4,PSMD6,PSMD7,UBC,PSMD14,PSMD13,PSMD12,PSMD11
Autodegradation of the E3 ubiquitin ligase COP1	0.0078	51	29	0	<1.471e-05	PSMA2,PSMA1,PSMA6,PSMA5,PSMA4,PSMA3,PSMA7,PSMB5,PSMB7,PSMB1,PSMB3,PSMB2,PSMC6,PSMC5,PSMC4,PSMC3,PSMC2,PSMC1,PSMD1,PSMD2,PSMD3,PSMD4,PSMD6,PSMD7,UBC,PSMD14,PSMD13,PSMD12,PSMD11
SCF(Skp2)-mediated degradation of p27/p21	0.0086	56	29	0	<1.471e-05	PSMA2,PSMA1,PSMA6,PSMA5,PSMA4,PSMA3,PSMA7,PSMB5,PSMB7,PSMB1,PSMB3,PSMB2,PSMC6,PSMC5,PSMC4,PSMC3,PSMC2,PSMC1,PSMD1,PSMD2,PSMD3,PSMD4,PSMD6,PSMD7,UBC,PSMD14,PSMD13,PSMD12,PSMD11
Host Interactions of HIV factors	0.0195	127	29	0	<1.471e-05	PSMA2,PSMA1,PSMA6,PSMA5,PSMA4,PSMA3,PSMA7,PSMB5,PSMB7,PSMB1,PSMB3,PSMB2,PSMC6,PSMC5,PSMC4,PSMC3,PSMC2,PSMC1,PSMD1,PSMD2,PSMD3,PSMD4,PSMD6,PSMD7,UBC,PSMD14,PSMD13,PSMD12,PSMD11
M Phase	0.0397	259	31	0	<1.471e-05	PSMA2,PSMA1,PSMA6,PSMA5,PSMA4,PSMA3,PSMA7,PSMB5,PSMB7,PSMB1,PSMB3,PSMB2,EMD,PSMC6,PSMC5,PSMC4,PSMC3,PSMC2,PSMC1,HDAC8,PSMD1,PSMD2,PSMD3,PSMD4,PSMD6,PSMD7,UBC,PSMD14,PSMD13,PSMD12,PSMD11
Ubiquitin-dependent degradation of Cyclin D1	0.0077	50	29	0	<1.471e-05	PSMA2,PSMA1,PSMA6,PSMA5,PSMA4,PSMA3,PSMA7,PSMB5,PSMB7,PSMB1,PSMB3,PSMB2,PSMC6,PSMC5,PSMC4,PSMC3,PSMC2,PSMC1,PSMD1,PSMD2,PSMD3,PSMD4,PSMD6,PSMD7,UBC,PSMD14,PSMD13,PSMD12,PSMD11
PCP/CE pathway	0.0139	91	29	0	<1.471e-05	PSMA2,PSMA1,PSMA6,PSMA5,PSMA4,PSMA3,PSMA7,PSMB5,PSMB7,PSMB1,PSMB3,PSMB2,PSMC6,PSMC5,PSMC4,PSMC3,PSMC2,PSMC1,PSMD1,PSMD2,PSMD3,PSMD4,PSMD6,PSMD7,UBC,PSMD14,PSMD13,PSMD12,PSMD11
beta-catenin independent WNT signaling	0.0218	142	31	0	<1.471e-05	PSMA2,PSMA1,PSMA6,PSMA5,PSMA4,PSMA3,PSMA7,PSMB5,PSMB7,PSMB1,PSMB3,PSMB2,PSMC6,PSMC5,PSMC4,PSMC3,PSMC2,PSMC1,PSMD1,PSMD2,PSMD3,PSMD4,PSMD6,PSMD7,UBC,CAMK2A,PSMD14,PSMD13,PSMD12,PSMD11,CALM1
Ubiquitin-dependent degradation of Cyclin D	0.0077	50	29	0	<1.471e-05	PSMA2,PSMA1,PSMA6,PSMA5,PSMA4,PSMA3,PSMA7,PSMB5,PSMB7,PSMB1,PSMB3,PSMB2,PSMC6,PSMC5,PSMC4,PSMC3,PSMC2,PSMC1,PSMD1,PSMD2,PSMD3,PSMD4,PSMD6,PSMD7,UBC,PSMD14,PSMD13,PSMD12,PSMD11
p53-Dependent G1 DNA Damage Response	0.0087	57	29	0	<1.471e-05	PSMA2,PSMA1,PSMA6,PSMA5,PSMA4,PSMA3,PSMA7,PSMB5,PSMB7,PSMB1,PSMB3,PSMB2,PSMC6,PSMC5,PSMC4,PSMC3,PSMC2,PSMC1,PSMD1,PSMD2,PSMD3,PSMD4,PSMD6,PSMD7,UBC,PSMD14,PSMD13,PSMD12,PSMD11
Vpu mediated degradation of CD4	0.0078	51	29	0	<1.471e-05	PSMA2,PSMA1,PSMA6,PSMA5,PSMA4,PSMA3,PSMA7,PSMB5,PSMB7,PSMB1,PSMB3,PSMB2,PSMC6,PSMC5,PSMC4,PSMC3,PSMC2,PSMC1,PSMD1,PSMD2,PSMD3,PSMD4,PSMD6,PSMD7,UBC,PSMD14,PSMD13,PSMD12,PSMD11
DNA Replication	0.0159	104	30	0	<1.471e-05	PSMA2,PSMA1,PSMA6,PSMA5,PSMA4,PSMA3,PSMA7,PSMB5,PSMB7,PSMB1,PSMB3,PSMB2,PSMC6,PSMC5,PSMC4,PSMC3,PSMC2,PSMC1,PSMD1,PSMD2,PSMD3,PSMD4,PSMD6,PSMD7,UBC,POLA2,PSMD14,PSMD13,PSMD12,PSMD11
Autodegradation of Cdh1 by Cdh1:APC/C	0.0092	60	29	0	<1.471e-05	PSMA2,PSMA1,PSMA6,PSMA5,PSMA4,PSMA3,PSMA7,PSMB5,PSMB7,PSMB1,PSMB3,PSMB2,PSMC6,PSMC5,PSMC4,PSMC3,PSMC2,PSMC1,PSMD1,PSMD2,PSMD3,PSMD4,PSMD6,PSMD7,UBC,PSMD14,PSMD13,PSMD12,PSMD11
Regulation of mRNA Stability by Proteins that Bind AU-rich Elements	0.0132	86	29	0	<1.471e-05	PSMA2,PSMA1,PSMA6,PSMA5,PSMA4,PSMA3,PSMA7,PSMB5,PSMB7,PSMB1,PSMB3,PSMB2,PSMC6,PSMC5,PSMC4,PSMC3,PSMC2,PSMC1,PSMD1,PSMD2,PSMD3,PSMD4,PSMD6,PSMD7,UBC,PSMD14,PSMD13,PSMD12,PSMD11
Synthesis of DNA	0.0147	96	30	0	<1.471e-05	PSMA2,PSMA1,PSMA6,PSMA5,PSMA4,PSMA3,PSMA7,PSMB5,PSMB7,PSMB1,PSMB3,PSMB2,PSMC6,PSMC5,PSMC4,PSMC3,PSMC2,PSMC1,PSMD1,PSMD2,PSMD3,PSMD4,PSMD6,PSMD7,UBC,POLA2,PSMD14,PSMD13,PSMD12,PSMD11
APC/C:Cdh1 mediated degradation of Cdc20 and other APC/C:Cdh1 targeted proteins in late mitosis/early G1	0.0106	69	29	0	<1.471e-05	PSMA2,PSMA1,PSMA6,PSMA5,PSMA4,PSMA3,PSMA7,PSMB5,PSMB7,PSMB1,PSMB3,PSMB2,PSMC6,PSMC5,PSMC4,PSMC3,PSMC2,PSMC1,PSMD1,PSMD2,PSMD3,PSMD4,PSMD6,PSMD7,UBC,PSMD14,PSMD13,PSMD12,PSMD11
SCF-beta-TrCP mediated degradation of Emi1	0.0083	54	29	0	<1.471e-05	PSMA2,PSMA1,PSMA6,PSMA5,PSMA4,PSMA3,PSMA7,PSMB5,PSMB7,PSMB1,PSMB3,PSMB2,PSMC6,PSMC5,PSMC4,PSMC3,PSMC2,PSMC1,PSMD1,PSMD2,PSMD3,PSMD4,PSMD6,PSMD7,UBC,PSMD14,PSMD13,PSMD12,PSMD11
Separation of Sister Chromatids	0.0247	161	30	0	<1.471e-05	PSMA2,PSMA1,PSMA6,PSMA5,PSMA4,PSMA3,PSMA7,PSMB5,PSMB7,PSMB1,PSMB3,PSMB2,PSMC6,PSMC5,PSMC4,PSMC3,PSMC2,PSMC1,HDAC8,PSMD1,PSMD2,PSMD3,PSMD4,PSMD6,PSMD7,UBC,PSMD14,PSMD13,PSMD12,PSMD11
Regulation of mitotic cell cycle	0.0126	82	29	0	<1.471e-05	PSMA2,PSMA1,PSMA6,PSMA5,PSMA4,PSMA3,PSMA7,PSMB5,PSMB7,PSMB1,PSMB3,PSMB2,PSMC6,PSMC5,PSMC4,PSMC3,PSMC2,PSMC1,PSMD1,PSMD2,PSMD3,PSMD4,PSMD6,PSMD7,UBC,PSMD14,PSMD13,PSMD12,PSMD11
Signaling by the B Cell Receptor (BCR)	0.0499	326	34	0	<1.471e-05	MLST8,EGFR,PSMA2,PSMA1,PSMA6,PSMA5,PSMA4,PSMA3,PSMA7,PSMB5,PSMB7,PSMB1,PSMB3,PSMB2,PSMC6,PSMC5,PSMC4,PSMC3,PSMC2,PSMC1,MTOR,PSMD1,PSMD2,PSMD3,PSMD4,PSMD6,PSMD7,UBC,RICTOR,PSMD14,PSMD13,PSMD12,PSMD11,CALM1
G1/S DNA Damage Checkpoints	0.0092	60	29	0	<1.471e-05	PSMA2,PSMA1,PSMA6,PSMA5,PSMA4,PSMA3,PSMA7,PSMB5,PSMB7,PSMB1,PSMB3,PSMB2,PSMC6,PSMC5,PSMC4,PSMC3,PSMC2,PSMC1,PSMD1,PSMD2,PSMD3,PSMD4,PSMD6,PSMD7,UBC,PSMD14,PSMD13,PSMD12,PSMD11
ER-Phagosome pathway	0.0098	64	29	0	<1.471e-05	PSMA2,PSMA1,PSMA6,PSMA5,PSMA4,PSMA3,PSMA7,PSMB5,PSMB7,PSMB1,PSMB3,PSMB2,PSMC6,PSMC5,PSMC4,PSMC3,PSMC2,PSMC1,PSMD1,PSMD2,PSMD3,PSMD4,PSMD6,PSMD7,UBC,PSMD14,PSMD13,PSMD12,PSMD11
Mitotic Metaphase and Anaphase	0.0265	173	31	0	<1.471e-05	PSMA2,PSMA1,PSMA6,PSMA5,PSMA4,PSMA3,PSMA7,PSMB5,PSMB7,PSMB1,PSMB3,PSMB2,EMD,PSMC6,PSMC5,PSMC4,PSMC3,PSMC2,PSMC1,HDAC8,PSMD1,PSMD2,PSMD3,PSMD4,PSMD6,PSMD7,UBC,PSMD14,PSMD13,PSMD12,PSMD11
p53-Dependent G1/S DNA damage checkpoint	0.0087	57	29	0	<1.471e-05	PSMA2,PSMA1,PSMA6,PSMA5,PSMA4,PSMA3,PSMA7,PSMB5,PSMB7,PSMB1,PSMB3,PSMB2,PSMC6,PSMC5,PSMC4,PSMC3,PSMC2,PSMC1,PSMD1,PSMD2,PSMD3,PSMD4,PSMD6,PSMD7,UBC,PSMD14,PSMD13,PSMD12,PSMD11
Antigen processing-Cross presentation	0.0121	79	29	0	<1.471e-05	PSMA2,PSMA1,PSMA6,PSMA5,PSMA4,PSMA3,PSMA7,PSMB5,PSMB7,PSMB1,PSMB3,PSMB2,PSMC6,PSMC5,PSMC4,PSMC3,PSMC2,PSMC1,PSMD1,PSMD2,PSMD3,PSMD4,PSMD6,PSMD7,UBC,PSMD14,PSMD13,PSMD12,PSMD11
Destabilization of mRNA by AUF1 (hnRNP D0)	0.0083	54	29	0	<1.471e-05	PSMA2,PSMA1,PSMA6,PSMA5,PSMA4,PSMA3,PSMA7,PSMB5,PSMB7,PSMB1,PSMB3,PSMB2,PSMC6,PSMC5,PSMC4,PSMC3,PSMC2,PSMC1,PSMD1,PSMD2,PSMD3,PSMD4,PSMD6,PSMD7,UBC,PSMD14,PSMD13,PSMD12,PSMD11
Vif-mediated degradation of APOBEC3G	0.0081	53	29	0	<1.471e-05	PSMA2,PSMA1,PSMA6,PSMA5,PSMA4,PSMA3,PSMA7,PSMB5,PSMB7,PSMB1,PSMB3,PSMB2,PSMC6,PSMC5,PSMC4,PSMC3,PSMC2,PSMC1,PSMD1,PSMD2,PSMD3,PSMD4,PSMD6,PSMD7,UBC,PSMD14,PSMD13,PSMD12,PSMD11
APC/C-mediated degradation of cell cycle proteins	0.0126	82	29	0	<1.471e-05	PSMA2,PSMA1,PSMA6,PSMA5,PSMA4,PSMA3,PSMA7,PSMB5,PSMB7,PSMB1,PSMB3,PSMB2,PSMC6,PSMC5,PSMC4,PSMC3,PSMC2,PSMC1,PSMD1,PSMD2,PSMD3,PSMD4,PSMD6,PSMD7,UBC,PSMD14,PSMD13,PSMD12,PSMD11
Antigen processing: Ubiquitination & Proteasome degradation	0.0323	211	32	0	<1.471e-05	CUL3,PSMA2,PSMA1,PSMA6,PSMA5,PSMA4,PSMA3,PSMA7,PSMB5,PSMB7,PSMB1,PSMB3,PSMB2,PSMC6,PSMC5,PSMC4,PSMC3,PSMC2,PSMC1,RNF182,PSMD1,PSMD2,PSMD3,PSMD4,PSMD6,PSMD7,UBC,VHL,PSMD14,PSMD13,PSMD12,PSMD11
Regulation of Apoptosis	0.0092	60	29	0	<1.471e-05	PSMA2,PSMA1,PSMA6,PSMA5,PSMA4,PSMA3,PSMA7,PSMB5,PSMB7,PSMB1,PSMB3,PSMB2,PSMC6,PSMC5,PSMC4,PSMC3,PSMC2,PSMC1,PSMD1,PSMD2,PSMD3,PSMD4,PSMD6,PSMD7,UBC,PSMD14,PSMD13,PSMD12,PSMD11
M/G1 Transition	0.0126	82	30	0	<1.471e-05	PSMA2,PSMA1,PSMA6,PSMA5,PSMA4,PSMA3,PSMA7,PSMB5,PSMB7,PSMB1,PSMB3,PSMB2,PSMC6,PSMC5,PSMC4,PSMC3,PSMC2,PSMC1,PSMD1,PSMD2,PSMD3,PSMD4,PSMD6,PSMD7,UBC,POLA2,PSMD14,PSMD13,PSMD12,PSMD11
Activation of APC/C and APC/C:Cdc20 mediated degradation of mitotic proteins	0.0107	70	29	0	<1.471e-05	PSMA2,PSMA1,PSMA6,PSMA5,PSMA4,PSMA3,PSMA7,PSMB5,PSMB7,PSMB1,PSMB3,PSMB2,PSMC6,PSMC5,PSMC4,PSMC3,PSMC2,PSMC1,PSMD1,PSMD2,PSMD3,PSMD4,PSMD6,PSMD7,UBC,PSMD14,PSMD13,PSMD12,PSMD11
Orc1 removal from chromatin	0.0107	70	29	0	<1.471e-05	PSMA2,PSMA1,PSMA6,PSMA5,PSMA4,PSMA3,PSMA7,PSMB5,PSMB7,PSMB1,PSMB3,PSMB2,PSMC6,PSMC5,PSMC4,PSMC3,PSMC2,PSMC1,PSMD1,PSMD2,PSMD3,PSMD4,PSMD6,PSMD7,UBC,PSMD14,PSMD13,PSMD12,PSMD11
Cell Cycle Checkpoints	0.0181	118	29	0	<1.471e-05	PSMA2,PSMA1,PSMA6,PSMA5,PSMA4,PSMA3,PSMA7,PSMB5,PSMB7,PSMB1,PSMB3,PSMB2,PSMC6,PSMC5,PSMC4,PSMC3,PSMC2,PSMC1,PSMD1,PSMD2,PSMD3,PSMD4,PSMD6,PSMD7,UBC,PSMD14,PSMD13,PSMD12,PSMD11
Regulation of DNA replication	0.0115	75	29	0	<1.471e-05	PSMA2,PSMA1,PSMA6,PSMA5,PSMA4,PSMA3,PSMA7,PSMB5,PSMB7,PSMB1,PSMB3,PSMB2,PSMC6,PSMC5,PSMC4,PSMC3,PSMC2,PSMC1,PSMD1,PSMD2,PSMD3,PSMD4,PSMD6,PSMD7,UBC,PSMD14,PSMD13,PSMD12,PSMD11
Activation of NF-kappaB in B Cells	0.0101	66	29	0	<1.471e-05	PSMA2,PSMA1,PSMA6,PSMA5,PSMA4,PSMA3,PSMA7,PSMB5,PSMB7,PSMB1,PSMB3,PSMB2,PSMC6,PSMC5,PSMC4,PSMC3,PSMC2,PSMC1,PSMD1,PSMD2,PSMD3,PSMD4,PSMD6,PSMD7,UBC,PSMD14,PSMD13,PSMD12,PSMD11
Downstream Signaling Events Of B Cell Receptor (BCR)	0.0257	168	33	0	<1.471e-05	MLST8,EGFR,PSMA2,PSMA1,PSMA6,PSMA5,PSMA4,PSMA3,PSMA7,PSMB5,PSMB7,PSMB1,PSMB3,PSMB2,PSMC6,PSMC5,PSMC4,PSMC3,PSMC2,PSMC1,MTOR,PSMD1,PSMD2,PSMD3,PSMD4,PSMD6,PSMD7,UBC,RICTOR,PSMD14,PSMD13,PSMD12,PSMD11
Cdc20:Phospho-APC/C mediated degradation of Cyclin A	0.0106	69	29	0	<1.471e-05	PSMA2,PSMA1,PSMA6,PSMA5,PSMA4,PSMA3,PSMA7,PSMB5,PSMB7,PSMB1,PSMB3,PSMB2,PSMC6,PSMC5,PSMC4,PSMC3,PSMC2,PSMC1,PSMD1,PSMD2,PSMD3,PSMD4,PSMD6,PSMD7,UBC,PSMD14,PSMD13,PSMD12,PSMD11
Regulation of activated PAK-2p34 by proteasome mediated degradation	0.0075	49	29	0	<1.471e-05	PSMA2,PSMA1,PSMA6,PSMA5,PSMA4,PSMA3,PSMA7,PSMB5,PSMB7,PSMB1,PSMB3,PSMB2,PSMC6,PSMC5,PSMC4,PSMC3,PSMC2,PSMC1,PSMD1,PSMD2,PSMD3,PSMD4,PSMD6,PSMD7,UBC,PSMD14,PSMD13,PSMD12,PSMD11
Apoptosis	0.0241	157	34	0	<1.471e-05	PSMA2,PSMA1,PSMA6,PSMA5,PSMA4,PSMA3,BCL2L1,PSMA7,PSMB5,PSMB7,PSMB1,PSMB3,PSMB2,PSMC6,PSMC5,PSMC4,PSMC3,PSMC2,PSMC1,PSMD1,PSMD2,PSMD3,PSMD4,PSMD6,PSMD7,UBC,VIM,BCL2,DNM1L,PSMD14,PSMD13,PSMD12,PSMD11,YWHAQ
Regulation of APC/C activators between G1/S and early anaphase	0.0118	77	29	0	<1.471e-05	PSMA2,PSMA1,PSMA6,PSMA5,PSMA4,PSMA3,PSMA7,PSMB5,PSMB7,PSMB1,PSMB3,PSMB2,PSMC6,PSMC5,PSMC4,PSMC3,PSMC2,PSMC1,PSMD1,PSMD2,PSMD3,PSMD4,PSMD6,PSMD7,UBC,PSMD14,PSMD13,PSMD12,PSMD11
Mitotic M-M/G1 phases	0.0449	293	32	0	<1.471e-05	PSMA2,PSMA1,PSMA6,PSMA5,PSMA4,PSMA3,PSMA7,PSMB5,PSMB7,PSMB1,PSMB3,PSMB2,EMD,PSMC6,PSMC5,PSMC4,PSMC3,PSMC2,PSMC1,HDAC8,PSMD1,PSMD2,PSMD3,PSMD4,PSMD6,PSMD7,UBC,POLA2,PSMD14,PSMD13,PSMD12,PSMD11
Switching of origins to a post-replicative state	0.0107	70	29	0	<1.471e-05	PSMA2,PSMA1,PSMA6,PSMA5,PSMA4,PSMA3,PSMA7,PSMB5,PSMB7,PSMB1,PSMB3,PSMB2,PSMC6,PSMC5,PSMC4,PSMC3,PSMC2,PSMC1,PSMD1,PSMD2,PSMD3,PSMD4,PSMD6,PSMD7,UBC,PSMD14,PSMD13,PSMD12,PSMD11
Asymmetric localization of PCP proteins	0.0097	63	29	0	<1.471e-05	PSMA2,PSMA1,PSMA6,PSMA5,PSMA4,PSMA3,PSMA7,PSMB5,PSMB7,PSMB1,PSMB3,PSMB2,PSMC6,PSMC5,PSMC4,PSMC3,PSMC2,PSMC1,PSMD1,PSMD2,PSMD3,PSMD4,PSMD6,PSMD7,UBC,PSMD14,PSMD13,PSMD12,PSMD11
Metabolism of amino acids and derivatives	0.0225	147	30	0	<1.471e-05	PSMA2,PSMA1,PSMA6,PSMA5,PSMA4,PSMA3,PSMA7,PSMB5,PSMB7,PSMB1,PSMB3,PSMB2,PSMC6,PSMC5,PSMC4,PSMC3,SLC25A10,PSMC2,PSMC1,PSMD1,PSMD2,PSMD3,PSMD4,PSMD6,PSMD7,BCAT2,PSMD14,PSMD13,PSMD12,PSMD11
CDK-mediated phosphorylation and removal of Cdc6	0.0077	50	29	0	<1.471e-05	PSMA2,PSMA1,PSMA6,PSMA5,PSMA4,PSMA3,PSMA7,PSMB5,PSMB7,PSMB1,PSMB3,PSMB2,PSMC6,PSMC5,PSMC4,PSMC3,PSMC2,PSMC1,PSMD1,PSMD2,PSMD3,PSMD4,PSMD6,PSMD7,UBC,PSMD14,PSMD13,PSMD12,PSMD11
Cross-presentation of soluble exogenous antigens (endosomes)	0.0072	47	28	0	<1.471e-05	PSMA2,PSMA1,PSMA6,PSMA5,PSMA4,PSMA3,PSMA7,PSMB5,PSMB7,PSMB1,PSMB3,PSMB2,PSMC6,PSMC5,PSMC4,PSMC3,PSMC2,PSMC1,PSMD1,PSMD2,PSMD3,PSMD4,PSMD6,PSMD7,PSMD14,PSMD13,PSMD12,PSMD11
APC/C:Cdc20 mediated degradation of mitotic proteins	0.0106	69	29	0	<1.471e-05	PSMA2,PSMA1,PSMA6,PSMA5,PSMA4,PSMA3,PSMA7,PSMB5,PSMB7,PSMB1,PSMB3,PSMB2,PSMC6,PSMC5,PSMC4,PSMC3,PSMC2,PSMC1,PSMD1,PSMD2,PSMD3,PSMD4,PSMD6,PSMD7,UBC,PSMD14,PSMD13,PSMD12,PSMD11
Mitotic G1-G1/S phases	0.0205	134	30	0	<1.471e-05	PSMA2,PSMA1,PSMA6,PSMA5,PSMA4,PSMA3,PSMA7,PSMB5,PSMB7,PSMB1,PSMB3,PSMB2,PSMC6,PSMC5,PSMC4,PSMC3,PSMC2,PSMC1,PSMD1,PSMD2,PSMD3,PSMD4,PSMD6,PSMD7,UBC,POLA2,PSMD14,PSMD13,PSMD12,PSMD11
HIV Infection	0.0328	214	29	0	<1.471e-05	PSMA2,PSMA1,PSMA6,PSMA5,PSMA4,PSMA3,PSMA7,PSMB5,PSMB7,PSMB1,PSMB3,PSMB2,PSMC6,PSMC5,PSMC4,PSMC3,PSMC2,PSMC1,PSMD1,PSMD2,PSMD3,PSMD4,PSMD6,PSMD7,UBC,PSMD14,PSMD13,PSMD12,PSMD11
G1/S Transition	0.0165	108	30	0	<1.471e-05	PSMA2,PSMA1,PSMA6,PSMA5,PSMA4,PSMA3,PSMA7,PSMB5,PSMB7,PSMB1,PSMB3,PSMB2,PSMC6,PSMC5,PSMC4,PSMC3,PSMC2,PSMC1,PSMD1,PSMD2,PSMD3,PSMD4,PSMD6,PSMD7,UBC,POLA2,PSMD14,PSMD13,PSMD12,PSMD11
p53-Independent DNA Damage Response	0.008	52	29	0	<1.471e-05	PSMA2,PSMA1,PSMA6,PSMA5,PSMA4,PSMA3,PSMA7,PSMB5,PSMB7,PSMB1,PSMB3,PSMB2,PSMC6,PSMC5,PSMC4,PSMC3,PSMC2,PSMC1,PSMD1,PSMD2,PSMD3,PSMD4,PSMD6,PSMD7,UBC,PSMD14,PSMD13,PSMD12,PSMD11
Cyclin E associated events during G1/S transition	0.01	65	29	0	<1.471e-05	PSMA2,PSMA1,PSMA6,PSMA5,PSMA4,PSMA3,PSMA7,PSMB5,PSMB7,PSMB1,PSMB3,PSMB2,PSMC6,PSMC5,PSMC4,PSMC3,PSMC2,PSMC1,PSMD1,PSMD2,PSMD3,PSMD4,PSMD6,PSMD7,UBC,PSMD14,PSMD13,PSMD12,PSMD11
CDT1 association with the CDC6:ORC:origin complex	0.0089	58	29	0	<1.471e-05	PSMA2,PSMA1,PSMA6,PSMA5,PSMA4,PSMA3,PSMA7,PSMB5,PSMB7,PSMB1,PSMB3,PSMB2,PSMC6,PSMC5,PSMC4,PSMC3,PSMC2,PSMC1,PSMD1,PSMD2,PSMD3,PSMD4,PSMD6,PSMD7,UBC,PSMD14,PSMD13,PSMD12,PSMD11
p53-Independent G1/S DNA damage checkpoint	0.008	52	29	0	<1.471e-05	PSMA2,PSMA1,PSMA6,PSMA5,PSMA4,PSMA3,PSMA7,PSMB5,PSMB7,PSMB1,PSMB3,PSMB2,PSMC6,PSMC5,PSMC4,PSMC3,PSMC2,PSMC1,PSMD1,PSMD2,PSMD3,PSMD4,PSMD6,PSMD7,UBC,PSMD14,PSMD13,PSMD12,PSMD11
Removal of licensing factors from origins	0.011	72	29	0	<1.471e-05	PSMA2,PSMA1,PSMA6,PSMA5,PSMA4,PSMA3,PSMA7,PSMB5,PSMB7,PSMB1,PSMB3,PSMB2,PSMC6,PSMC5,PSMC4,PSMC3,PSMC2,PSMC1,PSMD1,PSMD2,PSMD3,PSMD4,PSMD6,PSMD7,UBC,PSMD14,PSMD13,PSMD12,PSMD11
APC/C:Cdc20 mediated degradation of Securin	0.0098	64	29	0	<1.471e-05	PSMA2,PSMA1,PSMA6,PSMA5,PSMA4,PSMA3,PSMA7,PSMB5,PSMB7,PSMB1,PSMB3,PSMB2,PSMC6,PSMC5,PSMC4,PSMC3,PSMC2,PSMC1,PSMD1,PSMD2,PSMD3,PSMD4,PSMD6,PSMD7,UBC,PSMD14,PSMD13,PSMD12,PSMD11
DNA Replication Pre-Initiation	0.0126	82	30	0	<1.471e-05	PSMA2,PSMA1,PSMA6,PSMA5,PSMA4,PSMA3,PSMA7,PSMB5,PSMB7,PSMB1,PSMB3,PSMB2,PSMC6,PSMC5,PSMC4,PSMC3,PSMC2,PSMC1,PSMD1,PSMD2,PSMD3,PSMD4,PSMD6,PSMD7,UBC,POLA2,PSMD14,PSMD13,PSMD12,PSMD11
Regulation of ornithine decarboxylase (ODC)	0.0077	50	28	0	<1.471e-05	PSMA2,PSMA1,PSMA6,PSMA5,PSMA4,PSMA3,PSMA7,PSMB5,PSMB7,PSMB1,PSMB3,PSMB2,PSMC6,PSMC5,PSMC4,PSMC3,PSMC2,PSMC1,PSMD1,PSMD2,PSMD3,PSMD4,PSMD6,PSMD7,PSMD14,PSMD13,PSMD12,PSMD11
Assembly of the pre-replicative complex	0.0103	67	29	0	<1.471e-05	PSMA2,PSMA1,PSMA6,PSMA5,PSMA4,PSMA3,PSMA7,PSMB5,PSMB7,PSMB1,PSMB3,PSMB2,PSMC6,PSMC5,PSMC4,PSMC3,PSMC2,PSMC1,PSMD1,PSMD2,PSMD3,PSMD4,PSMD6,PSMD7,UBC,PSMD14,PSMD13,PSMD12,PSMD11
S Phase	0.0188	123	30	0	<1.471e-05	PSMA2,PSMA1,PSMA6,PSMA5,PSMA4,PSMA3,PSMA7,PSMB5,PSMB7,PSMB1,PSMB3,PSMB2,PSMC6,PSMC5,PSMC4,PSMC3,PSMC2,PSMC1,PSMD1,PSMD2,PSMD3,PSMD4,PSMD6,PSMD7,UBC,POLA2,PSMD14,PSMD13,PSMD12,PSMD11
Degradation of beta-catenin by the destruction complex	0.0104	68	29	0	<1.471e-05	PSMA2,PSMA1,PSMA6,PSMA5,PSMA4,PSMA3,PSMA7,PSMB5,PSMB7,PSMB1,PSMB3,PSMB2,PSMC6,PSMC5,PSMC4,PSMC3,PSMC2,PSMC1,PSMD1,PSMD2,PSMD3,PSMD4,PSMD6,PSMD7,UBC,PSMD14,PSMD13,PSMD12,PSMD11
Signaling by Wnt	0.0279	182	31	0	<1.471e-05	PSMA2,PSMA1,PSMA6,PSMA5,PSMA4,PSMA3,PSMA7,PSMB5,PSMB7,PSMB1,PSMB3,PSMB2,PSMC6,PSMC5,PSMC4,PSMC3,PSMC2,PSMC1,PSMD1,PSMD2,PSMD3,PSMD4,PSMD6,PSMD7,UBC,CAMK2A,PSMD14,PSMD13,PSMD12,PSMD11,CALM1
Mitotic Anaphase	0.0263	172	31	0	<1.471e-05	PSMA2,PSMA1,PSMA6,PSMA5,PSMA4,PSMA3,PSMA7,PSMB5,PSMB7,PSMB1,PSMB3,PSMB2,EMD,PSMC6,PSMC5,PSMC4,PSMC3,PSMC2,PSMC1,HDAC8,PSMD1,PSMD2,PSMD3,PSMD4,PSMD6,PSMD7,UBC,PSMD14,PSMD13,PSMD12,PSMD11
Ubiquitin Mediated Degradation of Phosphorylated Cdc25A	0.008	52	29	0	<1.471e-05	PSMA2,PSMA1,PSMA6,PSMA5,PSMA4,PSMA3,PSMA7,PSMB5,PSMB7,PSMB1,PSMB3,PSMB2,PSMC6,PSMC5,PSMC4,PSMC3,PSMC2,PSMC1,PSMD1,PSMD2,PSMD3,PSMD4,PSMD6,PSMD7,UBC,PSMD14,PSMD13,PSMD12,PSMD11
Metabolism of mRNA	0.0337	220	29	0	<1.471e-05	PSMA2,PSMA1,PSMA6,PSMA5,PSMA4,PSMA3,PSMA7,PSMB5,PSMB7,PSMB1,PSMB3,PSMB2,PSMC6,PSMC5,PSMC4,PSMC3,PSMC2,PSMC1,PSMD1,PSMD2,PSMD3,PSMD4,PSMD6,PSMD7,UBC,PSMD14,PSMD13,PSMD12,PSMD11
Class I MHC mediated antigen processing & presentation	0.0388	253	32	0	<1.471e-05	CUL3,PSMA2,PSMA1,PSMA6,PSMA5,PSMA4,PSMA3,PSMA7,PSMB5,PSMB7,PSMB1,PSMB3,PSMB2,PSMC6,PSMC5,PSMC4,PSMC3,PSMC2,PSMC1,RNF182,PSMD1,PSMD2,PSMD3,PSMD4,PSMD6,PSMD7,UBC,VHL,PSMD14,PSMD13,PSMD12,PSMD11
Metabolism of RNA	0.0407	266	29	0	<1.449e-05	PSMA2,PSMA1,PSMA6,PSMA5,PSMA4,PSMA3,PSMA7,PSMB5,PSMB7,PSMB1,PSMB3,PSMB2,PSMC6,PSMC5,PSMC4,PSMC3,PSMC2,PSMC1,PSMD1,PSMD2,PSMD3,PSMD4,PSMD6,PSMD7,UBC,PSMD14,PSMD13,PSMD12,PSMD11
Disease	0.1452	948	49	0	<1.429e-05	SYT1,MLST8,EGFR,PSMA2,PSMA1,PPP1CA,PSMA6,PSMA5,PSMA4,PSMA3,VAMP2,VAMP1,STX8,PSMA7,ATP6V1B1,PSMB5,ATP6V0C,PSMB7,PSMB1,PSMB3,PSMB2,PSMC6,HDAC3,PSMC5,PSMC4,PSMC3,PSMC2,PSMC1,MTOR,HDAC8,PSMD1,PSMD2,PSMD3,PSMD4,PSMD6,PSMD7,STX4,STX1A,HSP90AA1,UBC,DNER,SNAP25,RICTOR,PSMD14,PSMD13,PSMD12,PSMD11,ABCC1,CALM1
Cell Cycle, Mitotic	0.0668	436	33	0	<1.408e-05	PSMA2,PSMA1,PSMA6,PSMA5,PSMA4,PSMA3,PSMA7,PSMB5,PSMB7,PSMB1,PSMB3,PSMB2,EMD,PSMC6,PSMC5,PSMC4,PSMC3,PSMC2,PSMC1,HDAC8,PSMD1,PSMD2,PSMD3,PSMD4,PSMD6,PSMD7,HSP90AA1,UBC,POLA2,PSMD14,PSMD13,PSMD12,PSMD11
Cell Cycle	0.0748	488	34	0	<1.389e-05	PSMA2,PSMA1,PSMA6,PSMA5,PSMA4,PSMA3,PSMA7,PSMB5,PSMB7,PSMB1,PSMB3,PSMB2,EMD,PSMC6,PSMC5,PSMC4,PSMC3,PSMC2,PSMC1,HDAC8,PSMD1,PSMD2,PSMD3,PSMD4,PSMD6,PSMD7,HSP90AA1,UBC,POLA2,TERF1,PSMD14,PSMD13,PSMD12,PSMD11
Metabolism	0.1985	1296	55	0	<1.370e-05	VAPB,UGCG,PSMA2,PSMA1,PPP1CA,NNT,PSMA6,PSMA5,PSMA4,PSMA3,VAMP2,PSMA7,PSMB5,PSMB7,PSMB1,CERS2,PSMB3,PSMB2,DHODH,ATP5J2,KCNB1,PSMC6,HDAC3,NRF1,PSMC5,PSMC4,PSMC3,SLC25A10,PSMC2,PSMC1,UQCRC2,PTGES3,UQCRC1,UQCRFS1,PSMD1,PSMD2,PSMD3,PSMD4,PSMD6,PSMD7,STX1A,HSP90AA1,NDUFB10,STXBP1,SQLE,UBC,BCAT2,NDUFB9,SNAP25,PSMD14,PSMD13,PSMD12,PSMD11,ABCC1,CALM1
Adaptive Immune System	0.118	770	37	0	<1.351e-05	CUL3,MLST8,EGFR,PSMA2,PSMA1,PSMA6,PSMA5,PSMA4,PSMA3,PSMA7,PSMB5,PSMB7,PSMB1,PSMB3,PSMB2,PSMC6,PSMC5,PSMC4,PSMC3,PSMC2,PSMC1,MTOR,RNF182,PSMD1,PSMD2,PSMD3,PSMD4,PSMD6,PSMD7,UBC,VHL,RICTOR,PSMD14,PSMD13,PSMD12,PSMD11,CALM1
Glutamate Neurotransmitter Release Cycle	0.0023	15	7	0	<1.333e-05	SYT1,VAMP2,UNC13B,STX1A,STXBP1,CPLX1,SNAP25
Acetylcholine Neurotransmitter Release Cycle	0.0014	9	6	0	<1.316e-05	SYT1,VAMP2,STX1A,STXBP1,CPLX1,SNAP25
GABA synthesis, release, reuptake and degradation	0.0026	17	7	0	<1.299e-05	SYT1,SLC6A1,VAMP2,STX1A,STXBP1,CPLX1,SNAP25
Norepinephrine Neurotransmitter Release Cycle	0.0017	11	6	0	<1.282e-05	SYT1,VAMP2,STX1A,STXBP1,CPLX1,SNAP25
Botulinum neurotoxicity	0.0029	19	7	0	<1.266e-05	SYT1,VAMP2,VAMP1,STX8,STX4,STX1A,SNAP25
Serotonin Neurotransmitter Release Cycle	0.0018	12	6	0	<1.235e-05	SYT1,VAMP2,STX1A,STXBP1,CPLX1,SNAP25
Dopamine Neurotransmitter Release Cycle	0.0018	12	6	0	<1.235e-05	SYT1,VAMP2,STX1A,STXBP1,CPLX1,SNAP25
Neurotransmitter Release Cycle	0.0047	31	8	0	<1.220e-05	SYT1,SLC6A1,VAMP2,UNC13B,STX1A,STXBP1,CPLX1,SNAP25
Proteolytic cleavage of SNARE complex proteins	0.0026	17	6	0	<1.205e-05	VAMP2,VAMP1,STX8,STX4,STX1A,SNAP25
Release of eIF4E	0.0009	6	4	0	7.143e-05	MLST8,RPTOR,RHEB,MTOR
Immune System	0.1932	1261	43	0	7.059e-05	CUL3,MLST8,EGFR,PSMA2,PSMA1,PSMA6,PSMA5,PSMA4,JUN,PSMA3,BCL2L1,PSMA7,PSMB5,PSMB7,PSMB1,PSMB3,PSMB2,SUGT1,PSMC6,PSMC5,PSMC4,PSMC3,PSMC2,PSMC1,MTOR,RNF182,PSMD1,PSMD2,PSMD3,PSMD4,PSMD6,PSMD7,HSP90AA1,UBC,BCL2,CAMK2A,VHL,RICTOR,PSMD14,PSMD13,PSMD12,PSMD11,CALM1
Neuronal System	0.0404	264	16	0	0.000186	SYT1,SLC6A1,SLC6A3,VAMP2,VAMP1,UNC13B,STX8,KCNB1,STX4,STX1A,STXBP1,KCNH2,CPLX1,SNAP25,CAMK2A,CALM1
Na+/Cl- dependent neurotransmitter transporters	0.0014	9	4	0	0.0002697	SLC6A1,SLC6A2,SLC6A3,SLC6A5
Amine compound SLC transporters	0.0014	9	4	0	0.0002697	SLC6A1,SLC6A2,SLC6A3,SLC6A5
S6K1-mediated signalling	0.0014	9	4	0	0.0002697	MLST8,RPTOR,RHEB,MTOR
mTORC1-mediated signalling	0.0017	11	4	0	0.0003889	MLST8,RPTOR,RHEB,MTOR
Translocation of GLUT4 to the Plasma Membrane	0.009	59	7	0.0001	0.0005275	VAMP2,STX4,RAB4A,STXBP3,SNAP23,YWHAQ,CALM1
Membrane Trafficking	0.0274	179	11	0.0003	0.001348	VAMP8,VAMP7,VAMP2,NAPA,STX4,RAB4A,STXBP3,UBC,SNAP23,YWHAQ,CALM1
Transmission across Chemical Synapses	0.0282	184	11	0.0004	0.001656	SYT1,SLC6A1,SLC6A3,VAMP2,UNC13B,STX1A,STXBP1,CPLX1,SNAP25,CAMK2A,CALM1
Clathrin derived vesicle budding	0.0093	61	6	0.0008	0.003021	VAMP8,VAMP7,VAMP2,NAPA,STX4,SNAP23
trans-Golgi Network Vesicle Budding	0.0093	61	6	0.0008	0.003021	VAMP8,VAMP7,VAMP2,NAPA,STX4,SNAP23
Signal Transduction	0.2767	1806	48	0.0008	0.003042	MLST8,EGFR,RPTOR,PSMA2,PSMA1,PPP1CA,PSMA6,PSMA5,PSMA4,JUN,PSMA3,PSMA7,ATP6V1B1,PSMB5,ATP6V0C,PSMB7,PSMB1,PSMB3,PSMB2,FN1,PSMC6,HDAC3,PSMC5,PSMC4,PSMC3,PSMC2,PSMC1,RHEB,MTOR,HDAC8,PSMD1,PSMD2,PSMD3,PSMD4,PSMD6,PSMD7,HSP90AA1,CDK5,ADRB2,UBC,DNER,CAMK2A,RICTOR,PSMD14,PSMD13,PSMD12,PSMD11,CALM1
The NLRP1 inflammasome	0.0005	3	2	0.0013	0.006021	BCL2L1,BCL2
mTOR signalling	0.0041	27	4	0.0014	0.006265	MLST8,RPTOR,RHEB,MTOR
PKB-mediated events	0.0043	28	4	0.0016	0.007081	MLST8,RPTOR,RHEB,MTOR
Gene Expression	0.1659	1083	32	0.0017	0.00736	SSR1,CLP1,PSMA2,PSMA1,PSMA6,PSMA5,PSMA4,PSMA3,PSMA7,PSMB5,PSMB7,PSMB1,PSMB3,PSMB2,PSMC6,PSMC5,PSMC4,PSMC3,PSMC2,PSMC1,PSMD1,PSMD2,PSMD3,PSMD4,PSMD6,PSMD7,UBC,EEF1G,PSMD14,PSMD13,PSMD12,PSMD11
Inflammasomes	0.0026	17	3	0.0035	0.01553	BCL2L1,SUGT1,BCL2
Transport of glucose and other sugars, bile salts and organic acids, metal ions and amine compounds	0.0054	35	4	0.0036	0.01556	SLC6A1,SLC6A2,SLC6A3,SLC6A5
Disinhibition of SNARE formation	0.0008	5	2	0.0036	0.01579	STX4,STXBP3
Oxygen-dependent Proline Hydroxylation of Hypoxia-inducible Factor Alpha	0.0028	18	3	0.0041	0.01763	UBC,EGLN1,VHL
Signaling by constitutively active EGFR	0.0029	19	3	0.0048	0.02044	EGFR,HSP90AA1,UBC
Transmembrane transport of small molecules	0.0504	329	13	0.0054	0.02304	SLC6A1,SLC6A2,SLC6A3,ATP6V1B1,ATP6V0C,SLC25A10,CFTR,UBC,SCNN1G,SCNN1B,SCNN1A,SLC6A5,ABCC1
CD28 dependent PI3K/Akt signaling	0.0032	21	3	0.0063	0.02697	MLST8,MTOR,RICTOR
Respiratory electron transport, ATP synthesis by chemiosmotic coupling, and heat production by uncoupling proteins.	0.0144	94	6	0.0066	0.02813	ATP5J2,UQCRC2,UQCRC1,UQCRFS1,NDUFB10,NDUFB9
eNOS activation	0.0011	7	2	0.007	0.02932	HSP90AA1,CALM1
The citric acid (TCA) cycle and respiratory electron transport	0.0199	130	7	0.0084	0.03575	NNT,ATP5J2,UQCRC2,UQCRC1,UQCRFS1,NDUFB10,NDUFB9
BH3-only proteins associate with and inactivate anti-apoptotic BCL-2 members	0.0012	8	2	0.009	0.03817	BCL2L1,BCL2
DARPP-32 events	0.0037	24	3	0.009	0.03765	PPP1CA,CDK5,CALM1
Lysosome Vesicle Biogenesis	0.0037	24	3	0.009	0.03765	VAMP8,VAMP7,VAMP2
