# Supplementary material for: Human enterovirus 71 protein interaction network prompts antiviral drug repositioning
Source: Sci Rep. 2017 Feb 21;7:43143. doi: 10.1038/srep43143 (PMC5318855; doi:10.1038/srep43143)
Supplement: Supplementary Table S7 [file srep43143-s6.xls]

## Sheet: Sheet1
Supplementary Table S7. 3C protein interacted proteins and their neighbors enriched reactome pathways.
Reactome Pathway	Ratio of Proteins in Pathway	Number of Proteins in Pathway	Proteins From Gene Set	P-value	FDR	Hit Genes
Cellular responses to stress	0.0306	200	13	0	<1.000e-03	CUL2,EED,RPS27A,SUZ12,RNF2,BMI1,EZH2,CDK2,UBC,MDM2,POT1,VHL,RPS6KA1
Cellular Senescence	0.0239	156	11	0	<5.000e-04	EED,RPS27A,SUZ12,RNF2,BMI1,EZH2,CDK2,UBC,MDM2,POT1,RPS6KA1
Signalling by NGF	0.0427	279	13	0	<3.333e-04	ITSN1,RPS27A,EGFR,RAC1,ECT2,CRKL,UBC,MDM2,TRIB3,LINGO1,PIK3R2,NCSTN,RPS6KA1
Oxidative Stress Induced Senescence	0.0136	89	8	0	<2.500e-04	EED,RPS27A,SUZ12,RNF2,BMI1,EZH2,UBC,MDM2
RNA Polymerase II Transcription	0.0155	101	8	0	0.0002	U2AF2,U2AF1,SRSF11,SRSF5,SRSF1,CCNT1,CDK9,SSRP1
p75 NTR receptor-mediated signalling	0.0127	83	7	0	0.0005	ITSN1,RPS27A,RAC1,ECT2,UBC,LINGO1,NCSTN
Post-Elongation Processing of Intron-Containing pre-mRNA	0.0052	34	5	0	0.00125	U2AF2,U2AF1,SRSF11,SRSF5,SRSF1
mRNA 3'-end processing	0.0052	34	5	0	0.00125	U2AF2,U2AF1,SRSF11,SRSF5,SRSF1
Cell death signalling via NRAGE, NRIF and NADE	0.0093	61	6	0	0.001444	ITSN1,RPS27A,RAC1,ECT2,UBC,NCSTN
Oxygen-dependent Proline Hydroxylation of Hypoxia-inducible Factor Alpha	0.0028	18	4	0	0.0014	CUL2,RPS27A,UBC,VHL
Cleavage of Growing Transcript in the Termination Region	0.0066	43	5	0.0001	0.001769	U2AF2,U2AF1,SRSF11,SRSF5,SRSF1
RNA Polymerase II Transcription Termination	0.0066	43	5	0.0001	0.001769	U2AF2,U2AF1,SRSF11,SRSF5,SRSF1
Post-Elongation Processing of the Transcript	0.0066	43	5	0.0001	0.001769	U2AF2,U2AF1,SRSF11,SRSF5,SRSF1
Signaling by NOTCH1	0.011	72	6	0.0001	0.0012	DLK1,RPS27A,FBXW7,HDAC5,UBC,NCSTN
Signaling by NOTCH1 PEST Domain Mutants in Cancer	0.011	72	6	0.0001	0.0012	DLK1,RPS27A,FBXW7,HDAC5,UBC,NCSTN
Signaling by NOTCH1 HD+PEST Domain Mutants in Cancer	0.011	72	6	0.0001	0.0012	DLK1,RPS27A,FBXW7,HDAC5,UBC,NCSTN
Signaling by NOTCH1 HD Domain Mutants in Cancer	0.011	72	6	0.0001	0.0012	DLK1,RPS27A,FBXW7,HDAC5,UBC,NCSTN
Signaling by NOTCH1 in Cancer	0.011	72	6	0.0001	0.0012	DLK1,RPS27A,FBXW7,HDAC5,UBC,NCSTN
Signaling by NOTCH1 t(7;9)(NOTCH1:M1580_K2555) Translocation Mutant	0.011	72	6	0.0001	0.0012	DLK1,RPS27A,FBXW7,HDAC5,UBC,NCSTN
FBXW7 Mutants and NOTCH1 in Cancer	0.011	72	6	0.0001	0.0012	DLK1,RPS27A,FBXW7,HDAC5,UBC,NCSTN
Transcription	0.0299	195	9	0.0001	0.001905	U2AF2,U2AF1,SRSF11,SRSF5,SRSF1,CCNT1,CDK9,GTF3C1,SSRP1
Cellular response to hypoxia	0.0038	25	4	0.0001	0.001826	CUL2,RPS27A,UBC,VHL
Regulation of Hypoxia-inducible Factor (HIF) by Oxygen	0.0038	25	4	0.0001	0.001826	CUL2,RPS27A,UBC,VHL
Disease	0.1452	948	21	0.0001	0.001958	DLK1,APP,CUL5,RPS27A,EGFR,NEDD8,CHMP2B,FBXW7,NPM1,RAC1,HDAC5,CCNT1,CDK9,UBC,MDM2,EPN1,TRIB3,PIK3R2,SSRP1,STAT1,NCSTN
EGFR downregulation	0.004	26	4	0.0001	0.00212	RPS27A,EGFR,UBC,EPN1
Transport of Mature mRNA derived from an Intron-Containing Transcript	0.0078	51	5	0.0001	0.002385	U2AF2,U2AF1,SRSF11,SRSF5,SRSF1
SMAD2/SMAD3:SMAD4 heterotrimer regulates transcription	0.0044	29	4	0.0002	0.002889	RPS27A,CCNT1,CDK9,UBC
HIV Infection	0.0328	214	9	0.0002	0.002821	CUL5,RPS27A,CHMP2B,NPM1,RAC1,CCNT1,CDK9,UBC,SSRP1
Transport of Mature Transcript to Cytoplasm	0.0084	55	5	0.0002	0.002724	U2AF2,U2AF1,SRSF11,SRSF5,SRSF1
Activated NOTCH1 Transmits Signal to the Nucleus	0.0046	30	4	0.0002	0.0027	DLK1,RPS27A,UBC,NCSTN
Host Interactions of HIV factors	0.0195	127	7	0.0002	0.002613	CUL5,RPS27A,NPM1,RAC1,CCNT1,CDK9,UBC
Constitutive Signaling by NOTCH1 PEST Domain Mutants	0.0087	57	5	0.0002	0.002606	RPS27A,FBXW7,HDAC5,UBC,NCSTN
Constitutive Signaling by NOTCH1 HD+PEST Domain Mutants	0.0087	57	5	0.0002	0.002606	RPS27A,FBXW7,HDAC5,UBC,NCSTN
NRIF signals cell death from the nucleus	0.0023	15	3	0.0004	0.004941	RPS27A,UBC,NCSTN
Signaling by ERBB4	0.0225	147	7	0.0005	0.005886	RPS27A,EGFR,UBC,MDM2,TRIB3,PIK3R2,NCSTN
Loss of Function of SMAD2/3 in Cancer	0.0107	70	5	0.0006	0.004958	RPS27A,NEDD8,CCNT1,CDK9,UBC
TGFBR2 Kinase Domain Mutants in Cancer	0.0107	70	5	0.0006	0.004958	RPS27A,NEDD8,CCNT1,CDK9,UBC
Signaling by TGF-beta Receptor Complex	0.0107	70	5	0.0006	0.004958	RPS27A,NEDD8,CCNT1,CDK9,UBC
TGFBR1 KD Mutants in Cancer	0.0107	70	5	0.0006	0.004958	RPS27A,NEDD8,CCNT1,CDK9,UBC
TGFBR2 MSI Frameshift Mutants in Cancer	0.0107	70	5	0.0006	0.004958	RPS27A,NEDD8,CCNT1,CDK9,UBC
Loss of Function of TGFBR2 in Cancer	0.0107	70	5	0.0006	0.004958	RPS27A,NEDD8,CCNT1,CDK9,UBC
TGFBR1 LBD Mutants in Cancer	0.0107	70	5	0.0006	0.004958	RPS27A,NEDD8,CCNT1,CDK9,UBC
Loss of Function of SMAD4 in Cancer	0.0107	70	5	0.0006	0.004958	RPS27A,NEDD8,CCNT1,CDK9,UBC
SMAD2/3 MH2 Domain Mutants in Cancer	0.0107	70	5	0.0006	0.004958	RPS27A,NEDD8,CCNT1,CDK9,UBC
SMAD4 MH2 Domain Mutants in Cancer	0.0107	70	5	0.0006	0.004958	RPS27A,NEDD8,CCNT1,CDK9,UBC
Loss of Function of TGFBR1 in Cancer	0.0107	70	5	0.0006	0.004958	RPS27A,NEDD8,CCNT1,CDK9,UBC
SMAD2/3 Phosphorylation Motif Mutants in Cancer	0.0107	70	5	0.0006	0.004958	RPS27A,NEDD8,CCNT1,CDK9,UBC
Signaling by TGF-beta Receptor Complex in Cancer	0.0107	70	5	0.0006	0.004958	RPS27A,NEDD8,CCNT1,CDK9,UBC
Signaling by NOTCH	0.0169	110	6	0.0006	0.005796	DLK1,RPS27A,FBXW7,HDAC5,UBC,NCSTN
Transcriptional activity of SMAD2/SMAD3:SMAD4 heterotrimer	0.0063	41	4	0.0006	0.0059	RPS27A,CCNT1,CDK9,UBC
Signaling by ERBB2	0.0237	155	7	0.0007	0.005843	CUL5,RPS27A,EGFR,UBC,MDM2,TRIB3,PIK3R2
Signaling by constitutively active EGFR	0.0029	19	3	0.0008	0.006904	RPS27A,EGFR,UBC
Antigen processing: Ubiquitination & Proteasome degradation	0.0323	211	8	0.0008	0.006925	CUL3,CUL2,CUL5,RPS27A,FBXW7,FBXO6,UBC,VHL
Late Phase of HIV Life Cycle	0.0184	120	6	0.001	0.007889	RPS27A,CHMP2B,CCNT1,CDK9,UBC,SSRP1
NOTCH1 Intracellular Domain Regulates Transcription	0.0072	47	4	0.0011	0.008345	RPS27A,FBXW7,HDAC5,UBC
Conjugation of SUMO to E1 (UBA2:SAE1)	0.0008	5	2	0.0011	0.008268	SUMO2,SUMO1
NOTCH2 Activation and Transmission of Signal to the Nucleus	0.0032	21	3	0.0011	0.008246	RPS27A,UBC,NCSTN
Signaling by FGFR in disease	0.0259	169	7	0.0011	0.008172	RPS27A,EGFR,UBC,MDM2,TRIB3,PIK3R2,STAT1
Signaling by EGFR	0.0262	171	7	0.0012	0.008492	RPS27A,EGFR,UBC,MDM2,EPN1,TRIB3,PIK3R2
Signaling by EGFR in Cancer	0.0265	173	7	0.0013	0.009133	RPS27A,EGFR,UBC,MDM2,EPN1,TRIB3,PIK3R2
Proteolytic Processing of SUMO	0.0009	6	2	0.0015	0.01045	SUMO2,SUMO1
Transfer of SUMO from E1 to E2 (UBE2I, UBC9)	0.0009	6	2	0.0015	0.01045	SUMO2,SUMO1
HIV Life Cycle	0.0202	132	6	0.0016	0.01089	RPS27A,CHMP2B,CCNT1,CDK9,UBC,SSRP1
Budding and maturation of HIV virion	0.0038	25	3	0.0018	0.0118	RPS27A,CHMP2B,UBC
Signaling by SCF-KIT	0.021	137	6	0.0019	0.01248	EGFR,RAC1,MDM2,TRIB3,PIK3R2,STAT1
p53-Dependent G1 DNA Damage Response	0.0087	57	4	0.0022	0.01369	RPS27A,CDK2,UBC,MDM2
p53-Dependent G1/S DNA damage checkpoint	0.0087	57	4	0.0022	0.01369	RPS27A,CDK2,UBC,MDM2
Endosomal Sorting Complex Required For Transport (ESCRT)	0.0043	28	3	0.0025	0.01556	RPS27A,CHMP2B,UBC
G1/S DNA Damage Checkpoints	0.0092	60	4	0.0026	0.01651	RPS27A,CDK2,UBC,MDM2
Class I MHC mediated antigen processing & presentation	0.0388	253	8	0.0027	0.01664	CUL3,CUL2,CUL5,RPS27A,FBXW7,FBXO6,UBC,VHL
Downregulation of ERBB4 signaling	0.0012	8	2	0.0027	0.01665	RPS27A,UBC
Pausing and recovery of Tat-mediated HIV elongation	0.0046	30	3	0.003	0.01786	CCNT1,CDK9,SSRP1
Tat-mediated HIV elongation arrest and recovery	0.0046	30	3	0.003	0.01786	CCNT1,CDK9,SSRP1
Oncogene Induced Senescence	0.0046	30	3	0.003	0.01786	RPS27A,UBC,MDM2
Elongation arrest and recovery	0.0047	31	3	0.0033	0.01915	CCNT1,CDK9,SSRP1
HIV elongation arrest and recovery	0.0047	31	3	0.0033	0.01915	CCNT1,CDK9,SSRP1
Pausing and recovery of HIV elongation	0.0047	31	3	0.0033	0.01915	CCNT1,CDK9,SSRP1
CD28 co-stimulation	0.0047	31	3	0.0033	0.01915	RAC1,TRIB3,PIK3R2
Downstream signal transduction	0.0234	153	6	0.0033	0.01916	EGFR,CRKL,MDM2,TRIB3,PIK3R2,STAT1
SUMOylation	0.0014	9	2	0.0034	0.01914	SUMO2,SUMO1
Processing and Activation of SUMO	0.0014	9	2	0.0034	0.01914	SUMO2,SUMO1
Signaling by FGFR	0.0236	154	6	0.0034	0.01917	RPS27A,EGFR,UBC,MDM2,TRIB3,PIK3R2
Cytosolic sensors of pathogen-associated DNA	0.01	65	4	0.0035	0.01917	APP,RPS27A,UBC,PRKDC
mRNA Splicing	0.0164	107	5	0.0035	0.01887	U2AF2,U2AF1,SRSF11,SRSF5,SRSF1
mRNA Splicing - Major Pathway	0.0164	107	5	0.0035	0.01887	U2AF2,U2AF1,SRSF11,SRSF5,SRSF1
TGF-beta receptor signaling activates SMADs	0.0049	32	3	0.0036	0.01878	RPS27A,NEDD8,UBC
Signaling by NOTCH2	0.0049	32	3	0.0036	0.01878	RPS27A,UBC,NCSTN
Negative regulators of RIG-I/MDA5 signaling	0.0051	33	3	0.0039	0.0201	ISG15,RPS27A,UBC
TRAF6 Mediated Induction of proinflammatory cytokines	0.0104	68	4	0.0041	0.02078	APP,RPS27A,UBC,RPS6KA1
IRAK2 mediated activation of TAK1 complex upon TLR7/8 or 9 stimulation	0.0015	10	2	0.0042	0.02049	RPS27A,UBC
IRAK2 mediated activation of TAK1 complex	0.0015	10	2	0.0042	0.02049	RPS27A,UBC
Regulation of the Fanconi anemia pathway	0.0015	10	2	0.0042	0.02049	RPS27A,UBC
ISG15 antiviral mechanism	0.0109	71	4	0.0047	0.02273	ISG15,RPS27A,UBC,STAT1
Antiviral mechanism by IFN-stimulated genes	0.0109	71	4	0.0047	0.02273	ISG15,RPS27A,UBC,STAT1
Immune System	0.1932	1261	21	0.0049	0.02332	VTN,CUL3,CUL2,APP,CUL5,ISG15,RPS27A,EGFR,FBXW7,RAC1,FBXO6,CRKL,UBC,MDM2,PRKDC,TRIB3,SUMO1,PIK3R2,VHL,STAT1,RPS6KA1
Membrane binding and targetting of GAG proteins	0.0017	11	2	0.005	0.02356	RPS27A,UBC
Downstream Signaling Events Of B Cell Receptor (BCR)	0.0257	168	6	0.0052	0.02382	RPS27A,EGFR,UBC,MDM2,TRIB3,PIK3R2
Signal Transduction	0.2767	1806	27	0.0053	0.02377	DLK1,ITSN1,APP,CUL5,RPS27A,EGFR,PRKAB2,NEDD8,FBXW7,RAC1,FN1,SMAD9,HDAC5,CCNT1,FRAT1,CDK9,ECT2,CRKL,UBC,MDM2,EPN1,TRIB3,LINGO1,PIK3R2,STAT1,NCSTN,RPS6KA1
G alpha (12/13) signalling events	0.0115	75	4	0.0057	0.02532	ITSN1,RAC1,ECT2,PIK3R2
Senescence-Associated Secretory Phenotype (SASP)	0.0115	75	4	0.0057	0.02532	RPS27A,CDK2,UBC,RPS6KA1
Signaling by PDGF	0.027	176	6	0.0065	0.02828	EGFR,CRKL,MDM2,TRIB3,PIK3R2,STAT1
Toll Like Receptor 5 (TLR5) Cascade	0.0119	78	4	0.0066	0.02788	APP,RPS27A,UBC,RPS6KA1
Toll Like Receptor 10 (TLR10) Cascade	0.0119	78	4	0.0066	0.02788	APP,RPS27A,UBC,RPS6KA1
MyD88 cascade initiated on plasma membrane	0.0119	78	4	0.0066	0.02788	APP,RPS27A,UBC,RPS6KA1
RIG-I/MDA5 mediated induction of IFN-alpha/beta pathways	0.0121	79	4	0.0069	0.02868	APP,ISG15,RPS27A,UBC
TRAF6 mediated induction of NFkB and MAP kinases upon TLR7/8 or 9 activation	0.0121	79	4	0.0069	0.02868	APP,RPS27A,UBC,RPS6KA1
Assembly Of The HIV Virion	0.002	13	2	0.0069	0.02796	RPS27A,UBC
p75NTR recruits signalling complexes	0.002	13	2	0.0069	0.02796	RPS27A,UBC
Downregulation of ERBB2:ERBB3 signaling	0.002	13	2	0.0069	0.02796	RPS27A,UBC
NF-kB is activated and signals survival	0.002	13	2	0.0069	0.02796	RPS27A,UBC
Formation of HIV-1 elongation complex containing HIV-1 Tat	0.0063	41	3	0.0071	0.028	CCNT1,CDK9,SSRP1
HIV Transcription Elongation	0.0063	41	3	0.0071	0.028	CCNT1,CDK9,SSRP1
Tat-mediated elongation of the HIV-1 transcript	0.0063	41	3	0.0071	0.028	CCNT1,CDK9,SSRP1
MyD88 dependent cascade initiated on endosome	0.0124	81	4	0.0075	0.02855	APP,RPS27A,UBC,RPS6KA1
Toll Like Receptor 7/8 (TLR7/8) Cascade	0.0124	81	4	0.0075	0.02855	APP,RPS27A,UBC,RPS6KA1
Formation of HIV elongation complex in the absence of HIV Tat	0.0064	42	3	0.0076	0.02839	CCNT1,CDK9,SSRP1
RNA Polymerase II Transcription Elongation	0.0064	42	3	0.0076	0.02839	CCNT1,CDK9,SSRP1
Formation of RNA Pol II elongation complex	0.0064	42	3	0.0076	0.02839	CCNT1,CDK9,SSRP1
Regulation of IFNG signaling	0.0021	14	2	0.008	0.02942	SUMO1,STAT1
Receptor-ligand binding initiates the second proteolytic cleavage of Notch receptor	0.0021	14	2	0.008	0.02942	RPS27A,UBC
Toll Like Receptor 9 (TLR9) Cascade	0.013	85	4	0.0088	0.03237	APP,RPS27A,UBC,RPS6KA1
Glycogen synthesis	0.0023	15	2	0.0091	0.03246	RPS27A,UBC
Regulation of innate immune responses to cytosolic DNA	0.0023	15	2	0.0091	0.03246	RPS27A,UBC
Constitutive Signaling by NOTCH1 HD Domain Mutants	0.0023	15	2	0.0091	0.03246	RPS27A,UBC
Association of licensing factors with the pre-replicative complex	0.0023	15	2	0.0091	0.03246	RPS27A,UBC
NRAGE signals death through JNK	0.0069	45	3	0.0092	0.03241	ITSN1,RAC1,ECT2
Toll Like Receptor TLR6:TLR2 Cascade	0.0133	87	4	0.0095	0.03292	APP,RPS27A,UBC,RPS6KA1
MyD88:Mal cascade initiated on plasma membrane	0.0133	87	4	0.0095	0.03292	APP,RPS27A,UBC,RPS6KA1
Toll Like Receptor 2 (TLR2) Cascade	0.0133	87	4	0.0095	0.03292	APP,RPS27A,UBC,RPS6KA1
Toll Like Receptor TLR1:TLR2 Cascade	0.0133	87	4	0.0095	0.03292	APP,RPS27A,UBC,RPS6KA1
