# Supplementary material for: Human enterovirus 71 protein interaction network prompts antiviral drug repositioning
Source: Sci Rep. 2017 Feb 21;7:43143. doi: 10.1038/srep43143 (PMC5318855; doi:10.1038/srep43143)
Supplement: Supplementary Table S8 [file srep43143-s7.xls]

## Sheet: Sheet1
Supplementary Table S8. EV71 Nucleocapsid protein interacted proteins and their neighbors enriched reactome pathways.
Reactome Pathway	Ratio of Proteins in Pathway	Number of Proteins in Pathway	Proteins From Gene Set	P-value	FDR	Hit Genes
TGF-beta receptor signaling activates SMADs	0.0049	32	4	0	0.004	XPO1,UBC,NEDD8,NEDD4L
Downregulation of TGF-beta receptor signaling	0.004	26	3	0.0003	0.0415	XPO1,UBC,NEDD4L
Loss of Function of SMAD2/3 in Cancer	0.0107	70	4	0.0003	0.006667	XPO1,UBC,NEDD8,NEDD4L
TGFBR2 Kinase Domain Mutants in Cancer	0.0107	70	4	0.0003	0.006667	XPO1,UBC,NEDD8,NEDD4L
Loss of Function of TGFBR2 in Cancer	0.0107	70	4	0.0003	0.006667	XPO1,UBC,NEDD8,NEDD4L
TGFBR1 LBD Mutants in Cancer	0.0107	70	4	0.0003	0.006667	XPO1,UBC,NEDD8,NEDD4L
Loss of Function of SMAD4 in Cancer	0.0107	70	4	0.0003	0.006667	XPO1,UBC,NEDD8,NEDD4L
SMAD2/3 MH2 Domain Mutants in Cancer	0.0107	70	4	0.0003	0.006667	XPO1,UBC,NEDD8,NEDD4L
Signaling by TGF-beta Receptor Complex	0.0107	70	4	0.0003	0.006667	XPO1,UBC,NEDD8,NEDD4L
SMAD4 MH2 Domain Mutants in Cancer	0.0107	70	4	0.0003	0.006667	XPO1,UBC,NEDD8,NEDD4L
Loss of Function of TGFBR1 in Cancer	0.0107	70	4	0.0003	0.006667	XPO1,UBC,NEDD8,NEDD4L
SMAD2/3 Phosphorylation Motif Mutants in Cancer	0.0107	70	4	0.0003	0.006667	XPO1,UBC,NEDD8,NEDD4L
TGFBR1 KD Mutants in Cancer	0.0107	70	4	0.0003	0.006667	XPO1,UBC,NEDD8,NEDD4L
TGFBR2 MSI Frameshift Mutants in Cancer	0.0107	70	4	0.0003	0.006667	XPO1,UBC,NEDD8,NEDD4L
Signaling by TGF-beta Receptor Complex in Cancer	0.0107	70	4	0.0003	0.006667	XPO1,UBC,NEDD8,NEDD4L
Stabilization of mRNA by HuR	0.0012	8	2	0.0007	0.01719	XPO1,ELAVL1
Elastic fibre formation	0.0063	41	3	0.001	0.02253	LOXL1,EFEMP1,FBLN5
Metabolism of RNA	0.0407	266	6	0.0014	0.02928	XPO1,DCPS,PRMT5,UBC,UPF2,ELAVL1
Golgi Cisternae Pericentriolar Stack Reorganization	0.0021	14	2	0.0021	0.04247	RAB1A,GOLGA2
Metabolism of mRNA	0.0337	220	5	0.0036	0.0715	XPO1,DCPS,UBC,UPF2,ELAVL1
Signaling by constitutively active EGFR	0.0029	19	2	0.0037	0.0719	EGFR,UBC
Downregulation of SMAD2/3:SMAD4 transcriptional activity	0.0035	23	2	0.0054	0.09877	UBC,NEDD4L
Budding and maturation of HIV virion	0.0038	25	2	0.0063	0.1117	UBC,NEDD4L
EGFR downregulation	0.004	26	2	0.0068	0.115	EGFR,UBC
Regulation of mRNA Stability by Proteins that Bind AU-rich Elements	0.0132	86	3	0.0078	0.1263	XPO1,UBC,ELAVL1
Molecules associated with elastic fibres	0.0046	30	2	0.009	0.1384	EFEMP1,FBLN5
