# Supplementary material for: Human enterovirus 71 protein interaction network prompts antiviral drug repositioning
Source: Sci Rep. 2017 Feb 21;7:43143. doi: 10.1038/srep43143 (PMC5318855; doi:10.1038/srep43143)
Supplement: Supplementary Table S9 [file srep43143-s8.xls]

## Sheet: Sheet1
Supplementary Table S9. The EIPs reported to interact with other virus proteins.
EIP Gene Symbol	Virus Protein	Vius	Virus Species	Virus Taxonomy ID	Virus Family	Virus Group	Pubmed ID	Experimental Methods
PHGDH	Rep 78 protein	Adeno-associated virus - 2	Adeno-associated Dependoparvovirus B	10804	Parvoviridae	ssDNA	18971280	psi-mi:"MI:0109"(tap tag coimmunoprecipitation)
PHGDH	Rep 78 protein	Adeno-associated virus - 2	Adeno-associated Dependoparvovirus B	10804	Parvoviridae	ssDNA	20573815	psi-mi:"MI:0109"(tap tag coimmunoprecipitation)
GRN	protein S	Caprine arthritis-encephalitis virus	Caprine Arthritis Encephalitis Virus	11660	Retroviridae	Retro-transcribed	12931033	psi-mi:"MI:0018"(two hybrid)
EFEMP1	X protein	Hepatitis B virus	Hepatitis B Virus	10407	Hepadnaviridae	Retro-transcribed	9425942	psi-mi:"MI:0018"(two hybrid)
GRN	core protein	Hepatitis C virus	Hepatitis C Virus	11103	Flaviviridae	ssRNA+	18985028	psi-mi:"MI:0018"(two hybrid)
CREB3	core protein	Hepatitis C virus	Hepatitis C Virus	11103	Flaviviridae	ssRNA+	10675342	psi-mi:"MI:0018"(two hybrid)
CREB3	core protein	Hepatitis C virus	Hepatitis C Virus	11103	Flaviviridae	ssRNA+	10675342	psi-mi:"MI:0019"(coimmunoprecipitation)
CREB3	core protein	Hepatitis C virus	Hepatitis C Virus	11103	Flaviviridae	ssRNA+	10675342	psi-mi:"MI:0059"(gst pull down)
FBLN5	core protein	Hepatitis C virus	Hepatitis C Virus	11103	Flaviviridae	ssRNA+	18985028	psi-mi:"MI:0018"(two hybrid)
FBLN5	NS2 protein	Hepatitis C virus	Hepatitis C Virus	11103	Flaviviridae	ssRNA+	18985028	psi-mi:"MI:0018"(two hybrid)
RTN3	NS4B protein	Hepatitis C virus	Hepatitis C Virus	11103	Flaviviridae	ssRNA+	16261208	psi-mi:"MI:0018"(two hybrid)
FKBP8	NS5A protein	Hepatitis C virus	Hepatitis C Virus	11103	Flaviviridae	ssRNA+	16844119	psi-mi:"MI:0018"(two hybrid)
FKBP8	NS5A protein	Hepatitis C virus	Hepatitis C Virus	11103	Flaviviridae	ssRNA+	17024179	psi-mi:"MI:0019"(coimmunoprecipitation)
VAPB	NS5A protein	Hepatitis C virus	Hepatitis C Virus	11103	Flaviviridae	ssRNA+	16227268	psi-mi:"MI:0018"(two hybrid)
VAPB	NS5A protein	Hepatitis C virus	Hepatitis C Virus	11103	Flaviviridae	ssRNA+	16227268	psi-mi:"MI:0019"(coimmunoprecipitation)
EFEMP1	NS5A protein	Hepatitis C virus	Hepatitis C Virus	11103	Flaviviridae	ssRNA+	18985028	psi-mi:"MI:0059"(gst pull down)
VAPB	NS5B RNA-dependent RNA polymerase	Hepatitis C virus	Hepatitis C Virus	11103	Flaviviridae	ssRNA+	16227268	psi-mi:"MI:0018"(two hybrid)
VAPB	NS5B RNA-dependent RNA polymerase	Hepatitis C virus	Hepatitis C Virus	11103	Flaviviridae	ssRNA+	16227268	psi-mi:"MI:0019"(coimmunoprecipitation)
FBLN5	NS3 protease/helicase	Hepatitis C virus	Hepatitis C Virus	11103	Flaviviridae	ssRNA+	18985028	psi-mi:"MI:0018"(two hybrid)
PCYT2	NS3 protease/helicase	Hepatitis C virus	Hepatitis C Virus	11103	Flaviviridae	ssRNA+	18985028	psi-mi:"MI:0018"(two hybrid)
EFEMP1	NS3 protease/helicase	Hepatitis C virus	Hepatitis C Virus	11103	Flaviviridae	ssRNA+	18985028	psi-mi:"MI:0018"(two hybrid)
RUSC2	NS3 protease/helicase	Hepatitis C virus	Hepatitis C Virus	11103	Flaviviridae	ssRNA+	18985028	psi-mi:"MI:0018"(two hybrid)
BNIP3	E1B protein, small T-antigen	Human adenovirus A	Human Adenovirus A	129875	Adenoviridae	dsDNA	7954800	psi-mi:"MI:0018"(two hybrid)
BNIP3	E4 34 KD protein	Human adenovirus A	Human Adenovirus A	129875	Adenoviridae	dsDNA	14534539	psi-mi:"MI:0019"(coimmunoprecipitation)
BNIP3	E4 34 KD protein	Human adenovirus A	Human Adenovirus A	129875	Adenoviridae	dsDNA	14534539	psi-mi:"MI:0059"(gst pull down)
BNIP3	E4 34 KD protein	Human adenovirus A	Human Adenovirus A	129875	Adenoviridae	dsDNA	14534539	psi-mi:"MI:0403"(colocalization)
BNIP3	20.5 kD protein	Human adenovirus C	Human Adenovirus C	129951	Adenoviridae	dsDNA	10381623	psi-mi:"MI:0018"(two hybrid)
GRN	BALF2	Human herpesvirus 4 type 2	Human Herpesvirus 4	12509	Herpesviridae	dsDNA	15542637	psi-mi:"MI:0018"(two hybrid)
GRN	BALF2	Human herpesvirus 4 type 2	Human Herpesvirus 4	12509	Herpesviridae	dsDNA	15542637	psi-mi:"MI:0019"(coimmunoprecipitation)
GRN	BHRF1	Human herpesvirus 4 type 1	Human Herpesvirus 4	36352	Herpesviridae	dsDNA	17446270	psi-mi:"MI:0018"(two hybrid)
GRN	BFLF2	Human herpesvirus 4 type 1	Human Herpesvirus 4	36352	Herpesviridae	dsDNA	17446270	psi-mi:"MI:0018"(two hybrid)
FBLN5	BFLF2	Human herpesvirus 4 type 1	Human Herpesvirus 4	36352	Herpesviridae	dsDNA	17446270	psi-mi:"MI:0018"(two hybrid)
EFEMP1	BFLF2	Human herpesvirus 4 type 1	Human Herpesvirus 4	36352	Herpesviridae	dsDNA	17446270	psi-mi:"MI:0018"(two hybrid)
GRN	BPLF1	Human herpesvirus 4 type 1	Human Herpesvirus 4	36352	Herpesviridae	dsDNA	17446270	psi-mi:"MI:0018"(two hybrid)
GRN	BLLF2	Human herpesvirus 4 type 1	Human Herpesvirus 4	36352	Herpesviridae	dsDNA	17446270	psi-mi:"MI:0018"(two hybrid)
FBLN5	EBNA-3C	Human herpesvirus 4 type 1	Human Herpesvirus 4	36352	Herpesviridae	dsDNA	17446270	psi-mi:"MI:0018"(two hybrid)
GRN	BZLF2	Human herpesvirus 4 type 1	Human Herpesvirus 4	36352	Herpesviridae	dsDNA	17446270	psi-mi:"MI:0018"(two hybrid)
FBLN5	BRRF1	Human herpesvirus 4 type 1	Human Herpesvirus 4	36352	Herpesviridae	dsDNA	17446270	psi-mi:"MI:0018"(two hybrid)
EFEMP1	BRRF1	Human herpesvirus 4 type 1	Human Herpesvirus 4	36352	Herpesviridae	dsDNA	17446270	psi-mi:"MI:0018"(two hybrid)
FBLN5	EBNA-1	Human herpesvirus 4 type 1	Human Herpesvirus 4	36352	Herpesviridae	dsDNA	17446270	psi-mi:"MI:0018"(two hybrid)
FBLN5	BXRF1	Human herpesvirus 4 type 1	Human Herpesvirus 4	36352	Herpesviridae	dsDNA	17446270	psi-mi:"MI:0018"(two hybrid)
EFEMP1	BVRF1	Human herpesvirus 4 type 1	Human Herpesvirus 4	36352	Herpesviridae	dsDNA	17446270	psi-mi:"MI:0018"(two hybrid)
GRN	BILF1	Human herpesvirus 4 type 1	Human Herpesvirus 4	36352	Herpesviridae	dsDNA	17446270	psi-mi:"MI:0018"(two hybrid)
GRN	BALF4	Human herpesvirus 4 type 1	Human Herpesvirus 4	36352	Herpesviridae	dsDNA	17446270	psi-mi:"MI:0018"(two hybrid)
FBLN5	BALF4	Human herpesvirus 4 type 1	Human Herpesvirus 4	36352	Herpesviridae	dsDNA	17446270	psi-mi:"MI:0018"(two hybrid)
FBLN5	BALF2	Human herpesvirus 4 type 1	Human Herpesvirus 4	36352	Herpesviridae	dsDNA	17446270	psi-mi:"MI:0018"(two hybrid)
GRN	BNLF2b	Human herpesvirus 4 type 1	Human Herpesvirus 4	36352	Herpesviridae	dsDNA	17446270	psi-mi:"MI:0018"(two hybrid)
GRN	BFRF1A	Human herpesvirus 4 type 1	Human Herpesvirus 4	36352	Herpesviridae	dsDNA	17446270	psi-mi:"MI:0018"(two hybrid)
GRN	Tat	Human immunodeficiency virus 1	Human Immunodeficiency Virus 1	11676	Retroviridae	Retro-transcribed	10079180	psi-mi:"MI:0018"(two hybrid)
GRN	Tat	Human immunodeficiency virus 1	Human Immunodeficiency Virus 1	11676	Retroviridae	Retro-transcribed	10079180	psi-mi:"MI:0059"(gst pull down)
GRN	Tat	Human immunodeficiency virus 2	Human Immunodeficiency Virus 2	11709	Retroviridae	Retro-transcribed	10079180	psi-mi:"MI:0018"(two hybrid)
GRN	Tat	Human immunodeficiency virus 2	Human Immunodeficiency Virus 2	11709	Retroviridae	Retro-transcribed	10079180	psi-mi:"MI:0059"(gst pull down)
CREB3	haemagglutinin	Influenza A virus (A/Puerto Rico/8/1934(H1N1))	Influenza A Virus	211044	Orthomyxoviridae	ssRNA-	20064372	psi-mi:"MI:0018"(two hybrid)
CREB3	neuraminidase	Influenza A virus (A/Puerto Rico/8/1934(H1N1))	Influenza A Virus	211044	Orthomyxoviridae	ssRNA-	20064372	psi-mi:"MI:0018"(two hybrid)
CREB3	PB2 protein	Influenza A virus (A/Puerto Rico/8/1934(H1N1))	Influenza A Virus	211044	Orthomyxoviridae	ssRNA-	20064372	psi-mi:"MI:0018"(two hybrid)
CREB3	matrix protein 2	Influenza A virus (A/udorn/1972(H3N2))	Influenza A Virus	385599	Orthomyxoviridae	ssRNA-	20064372	psi-mi:"MI:0018"(two hybrid)
ATP6V0C	membrane protein	Vaccinia virus WR	Vaccinia Virus	10254	Poxviridae	dsDNA	19637933	psi-mi:"MI:0018"(two hybrid)
