# Supplementary material for: Human enterovirus 71 protein interaction network prompts antiviral drug repositioning
Source: Sci Rep. 2017 Feb 21;7:43143. doi: 10.1038/srep43143 (PMC5318855; doi:10.1038/srep43143)
Supplement: Supplementary Table S10 [file srep43143-s9.xls]

## Sheet: Sheet1
Supplementary Table S10. The EIPs whose knock down have been reported to be effective in infection inhibition of other viruses.
EIP Gene Symbol	Virus	Virus Species	Virus Taxonomy ID	Virus Family	Virus Group	Pubmed ID	Target Organism	Scope	Assay Type	Reagent	Phenotype	Gene Note
ATP6V0C	A/WSN/33 strain (WSN33) of influenza A virus (IAV)	Influenza A Virus	370129	Orthomyxoviridae	ssRNA-	24101521	Homo Sapiens	genome-wide	cell-based	shRNA	Inhibited infection	primary hits
STX4	Dengue virus 2	Dengue Virus 2	11060	Flaviviridae	ssRNA+	19396146	Drosophila melanogaster	genome-wide	cell-based	dsRNA	Inhibited infection	confirmed hits
ATP6V0C	Flu-VSV-GR Luc (FVG-R) virus, in which VSV-G and Renilla luciferase genes replaced the viral HA and NA open reading frames	Influenza A Virus	11320	Orthomyxoviridae	ssRNA-	18615016	Drosophila melanogaster	genome-wide	cell-based	dsRNA	Inhibited infection	primary hits
FBLN5	Hepatitis C virus	Hepatitis C Virus	11103	Flaviviridae	ssRNA+	19717417	Homo Sapiens	selected group	cell-based	pool siRNA	Inhibited infection	confirmed hits
ATP6V0C	Human immunodeficiency virus 1	Human Immunodeficiency Virus 1	11676	Retroviridae	Retro-transcribed	18854154	Homo Sapiens	genome-wide	cell-based	pool siRNA	Inhibited infection	primary hits
RTN3	Human immunodeficiency virus 1	Human Immunodeficiency Virus 1	11676	Retroviridae	Retro-transcribed	18854154	Homo Sapiens	genome-wide	cell-based	pool siRNA	Inhibited infection	confirmed hits
RUSC2	Human immunodeficiency virus 1	Human Immunodeficiency Virus 1	11676	Retroviridae	Retro-transcribed	18187620	Homo Sapiens	genome-wide	cell-based	pool siRNA	Inhibited infection	confirmed hits
ATP6V0C	influenza A H1N1 virus (A/WSN/33), swine-origin influenza A/Hamburg/04/2009 (H1N1) virus	Influenza A Virus	370129	Orthomyxoviridae	ssRNA-	20081832	Homo Sapiens	genome-wide	cell-based	siRNA	Inhibited infection	primary hits
LINGO1	influenza A H1N1 virus (A/WSN/33), swine-origin influenza A/Hamburg/04/2009 (H1N1) virus	Influenza A Virus	370129	Orthomyxoviridae	ssRNA-	20081832	Homo Sapiens	genome-wide	cell-based	siRNA	Inhibited infection	confirmed hits
CREB3	Influenza virus H1N1 strain A/PR/8/34 ('PR8')	Influenza A Virus	211044	Orthomyxoviridae	ssRNA-	20064372	Homo Sapiens	genome-wide	cell-based	shRNA	Inhibited infection	confirmed hits
HERPUD1	Influenza virus H1N1 strain A/PR/8/34 ('PR8')	Influenza A Virus	211044	Orthomyxoviridae	ssRNA-	20064372	Homo Sapiens	genome-wide	cell-based	shRNA	Inhibited infection	confirmed hits
ATP6V0C	Renilla luciferase influenza virus	Influenza A Virus	11320	Orthomyxoviridae	ssRNA-	20027183	Homo Sapiens	genome-wide	cell-based	siRNA	Inhibited infection	primary hits
ATP6V0C	Renilla luciferase influenza virus	Influenza A Virus	11320	Orthomyxoviridae	ssRNA-	20027183	Homo Sapiens	genome-wide	cell-based	siRNA	Inhibited infection	primary hits
FKBP8	Renilla luciferase influenza virus	Influenza A Virus	11320	Orthomyxoviridae	ssRNA-	20027183	Homo Sapiens	genome-wide	cell-based	siRNA	Inhibited infection	confirmed hits
ATP6V0C	Rotavirus	Rotavirus	10912	Reoviridae	dsRNA	23733942	Homo Sapiens	genome-wide	cell-based	siRNA	Inhibited infection	primary hits
DNER	Rotavirus	Rotavirus	10912	Reoviridae	dsRNA	23733942	Homo Sapiens	genome-wide	cell-based	siRNA	Inhibited infection	confirmed hits
ATP6V0C	Sindbis virus	Sindbis Virus	11034	Togaviridae	ssRNA+	24367265	Homo Sapiens	genome-wide	cell-based	siRNA	Inhibited infection	primary hits
STX1A	Vaccinia virus	Vaccinia Virus	10245	Poxviridae	dsDNA	23401514	Homo Sapiens	genome-wide	cell-based	pool siRNA	Inhibited infection	confirmed hits
ATP6V0C	West Nile virus	West Nile Virus	11082	Flaviviridae	ssRNA+	18690214	Homo Sapiens	genome-wide	cell-based	pool siRNA	Inhibited infection	primary hits
RUSC2	West Nile virus	West Nile Virus	11082	Flaviviridae	ssRNA+	18690214	Homo Sapiens	genome-wide	cell-based	pool siRNA	Inhibited infection	confirmed hits
