# Supplementary material for: Human enterovirus 71 protein interaction network prompts antiviral drug repositioning
Source: Sci Rep. 2017 Feb 21;7:43143. doi: 10.1038/srep43143 (PMC5318855; doi:10.1038/srep43143)
Supplement: Supplementary Table S11 [file srep43143-s10.xls]

## Sheet: Sheet1
Supplementary Table S11. Candidate drugs for anti-EV71 therapy predicted by drug target matching strategy.
Drug ID	Drug Name	Drug Type	Drug Patent Information	Drug Group	Drug Category	Drug ATC-Code	Target Name	Target Gene Name	Drug-Target Action
DB00002	Cetuximab	biotech	1340417|Canada|1999-03-02|2016-03-02	approved	Antineoplastic Agents	L01XC06	Epidermal growth factor receptor	EGFR	antagonist
DB00026	Anakinra	biotech	2141953|Canada|2008-04-08|2013-09-17&1341322|Canada|2001-11-27|2018-11-27	approved	Antirheumatic Agents&Immunosuppressive Agents	L04AC03	Interleukin-1 receptor type 1	IL1R1	antagonist
DB00030	Insulin Regular	biotech		approved&experimental&investigational	Antidiabetic Agents	A10AB01&A10AE05&A10AB04&A10AE04&A10AD05&A10AC03&A10AC01&A10AB05&A10AB03	Synaptotagmin-like protein 4	SYTL4
DB00042	Botulinum Toxin Type B	biotech		approved	Antidystonic Agents		Vesicle-associated membrane protein 2	VAMP2	binder
DB00042	Botulinum Toxin Type B	biotech		approved	Antidystonic Agents		Vesicle-associated membrane protein 1	VAMP1	binder
DB00054	Abciximab	biotech	1341357|Canada|2002-05-07|2019-05-07	approved	Anticoagulants&Platelet Aggregation Inhibitors	B01AC13	Vitronectin	VTN
DB00071	Insulin, porcine	biotech		approved	Hypoglycemic Agents		Synaptotagmin-like protein 4	SYTL4
DB00072	Trastuzumab	biotech	2103059|Canada|2005-03-22|2012-06-15	approved&investigational	Antineoplastic Agents	L01XC03	Epidermal growth factor receptor	EGFR
DB00083	Botulinum Toxin Type A	biotech	2280565|Canada|2005-11-15|2019-08-20&2310845|Canada|2001-05-15|2014-06-07	approved&investigational	Neuromuscular Blocking Agents&Anti-Wrinkle Agents&Antidystonic Agents	M03AX01	Synaptosomal-associated protein 25	SNAP25	inhibitor
DB00091	Cyclosporine	small molecule	5985321|United States|1994-09-26|2014-09-26&4839342|United States|1992-08-02|2009-08-02&2108018|Canada|2003-04-15|2012-04-16&1332150|Canada|1994-09-27|2011-09-27	approved&investigational	Antirheumatic Agents&Dermatologic Agents&Immunosuppressive Agents&Antifungal Agents&Enzyme Inhibitors	L04AD01&S01XA18	Calcium signal-modulating cyclophilin ligand	CAMLG	binder
DB00114	Pyridoxal Phosphate	small molecule		nutraceutical	Vitamin B Complex&Dietary Supplements&Micronutrients&Supplements	A11HA02&A11HA06	Tyrosine aminotransferase	TAT	cofactor
DB00114	Pyridoxal Phosphate	small molecule		nutraceutical	Vitamin B Complex&Dietary Supplements&Micronutrients&Supplements	A11HA02&A11HA06	Branched-chain-amino-acid aminotransferase, mitochondrial	BCAT2	cofactor
DB00119	Pyruvic acid	small molecule		approved&nutraceutical	Dietary Supplements&Micronutrients&Supplements		Pyruvate dehydrogenase E1 component subunit beta, mitochondrial	PDHB
DB00120	L-Phenylalanine	small molecule		approved&nutraceutical	Dietary Supplements&Micronutrients&Amino Acids, Essential&Supplements		Tyrosine aminotransferase	TAT
DB00125	L-Arginine	small molecule		approved&nutraceutical	Dietary Supplements&Micronutrients&Conditionally Essential Amino Acids&Supplements	B05XB01	Nitric oxide synthase, endothelial	NOS3
DB00126	Vitamin C	small molecule		approved&nutraceutical	Antioxidants&Vitamins&Ascorbic Acid	S01XA15&G01AD03&A11GA01	Egl nine homolog 1	EGLN1
DB00131	Adenosine monophosphate	small molecule		approved&nutraceutical	Dietary Supplements&Micronutrients&Supplements		5'-AMP-activated protein kinase subunit beta-2	PRKAB2	activator
DB00135	L-Tyrosine	small molecule		approved&nutraceutical	Dietary Supplements&Micronutrients&Supplements&Non-Essential Amino Acids		Tyrosine aminotransferase	TAT
DB00139	Succinic acid	small molecule		approved&nutraceutical	Dietary Supplements&Micronutrients&Supplements		Mitochondrial dicarboxylate carrier	SLC25A10
DB00139	Succinic acid	small molecule		approved&nutraceutical	Dietary Supplements&Micronutrients&Supplements		Succinyl-CoA:3-ketoacid coenzyme A transferase 1, mitochondrial	OXCT1
DB00142	L-Glutamic Acid	small molecule		nutraceutical	Dietary Supplements&Micronutrients&Supplements&Non-Essential Amino Acids	A09AB01	Branched-chain-amino-acid aminotransferase, mitochondrial	BCAT2
DB00142	L-Glutamic Acid	small molecule		nutraceutical	Dietary Supplements&Micronutrients&Supplements&Non-Essential Amino Acids	A09AB01	Tyrosine aminotransferase	TAT
DB00145	Glycine	small molecule		approved&nutraceutical	Glycine Agents&Dietary Supplements&Micronutrients&Supplements&Non-Essential Amino Acids	B03AA01&B05CX03	Sodium- and chloride-dependent glycine transporter 2	SLC6A5
DB00145	Glycine	small molecule		approved&nutraceutical	Glycine Agents&Dietary Supplements&Micronutrients&Supplements&Non-Essential Amino Acids	B03AA01&B05CX03	Sodium- and chloride-dependent glycine transporter 1	SLC6A9
DB00149	L-Leucine	small molecule		approved&nutraceutical	Dietary Supplements&Micronutrients&Amino Acids, Essential&Supplements		Branched-chain-amino-acid aminotransferase, mitochondrial	BCAT2
DB00155	L-Citrulline	small molecule		approved&nutraceutical	Dietary Supplements&Micronutrients&Supplements&Non-Essential Amino Acids		Nitric oxide synthase, endothelial	NOS3
DB00157	NADH	small molecule		nutraceutical	Dietary Supplements&Micronutrients&Supplements		D-3-phosphoglycerate dehydrogenase	PHGDH
DB00157	NADH	small molecule		nutraceutical	Dietary Supplements&Micronutrients&Supplements		Pyruvate dehydrogenase E1 component subunit beta, mitochondrial	PDHB
DB00157	NADH	small molecule		nutraceutical	Dietary Supplements&Micronutrients&Supplements		NAD(P) transhydrogenase, mitochondrial	NNT
DB00157	NADH	small molecule		nutraceutical	Dietary Supplements&Micronutrients&Supplements		NADH dehydrogenase [ubiquinone] 1 beta subcomplex subunit 10	NDUFB10
DB00157	NADH	small molecule		nutraceutical	Dietary Supplements&Micronutrients&Supplements		NADH dehydrogenase [ubiquinone] 1 beta subcomplex subunit 9	NDUFB9
DB00157	NADH	small molecule		nutraceutical	Dietary Supplements&Micronutrients&Supplements		NADH dehydrogenase [ubiquinone] iron-sulfur protein 2, mitochondrial	NDUFS2
DB00157	NADH	small molecule		nutraceutical	Dietary Supplements&Micronutrients&Supplements		Heme oxygenase 2	HMOX2
DB00167	L-Isoleucine	small molecule		approved&nutraceutical	Dietary Supplements&Micronutrients&Amino Acids, Essential&Supplements		Branched-chain-amino-acid aminotransferase, mitochondrial	BCAT2
DB00170	Menadione	small molecule		approved&nutraceutical	Vitamins&Antifibrinolytic Agents&Dietary Supplements&Micronutrients&Supplements	B02BA02	Vitamin K epoxide reductase complex subunit 1	VKORC1	cofactor
DB00171	Adenosine triphosphate	small molecule		approved&nutraceutical	Dietary Supplements&Micronutrients&Supplements		NEDD8-activating enzyme E1 regulatory subunit	NAE1
DB00171	Adenosine triphosphate	small molecule		approved&nutraceutical	Dietary Supplements&Micronutrients&Supplements		Serine/threonine-protein kinase A-Raf	ARAF
DB00171	Adenosine triphosphate	small molecule		approved&nutraceutical	Dietary Supplements&Micronutrients&Supplements		ATPase ASNA1	ASNA1
DB00176	Fluvoxamine	small molecule	7465462|United States|2000-05-10|2020-05-10	approved&investigational	Antidepressive Agents, Second-Generation&Anti-Anxiety Agents&Serotonin Uptake Inhibitors	N06AB08	Sodium-dependent serotonin transporter	SLC6A4	inhibitor
DB00180	Flunisolide	small molecule		approved&investigational		R01AD04&R03BA03	Glucocorticoid receptor	NR3C1	agonist
DB00182	Amphetamine	small molecule		approved&illicit	Adrenergic Agents&Adrenergic Uptake Inhibitors&Central Nervous System Stimulants&Dopamine Agents&Dopamine Uptake Inhibitors&Sympathomimetics&Amphetamines	N06BA01	Sodium-dependent dopamine transporter	SLC6A3	negative modulator
DB00182	Amphetamine	small molecule		approved&illicit	Adrenergic Agents&Adrenergic Uptake Inhibitors&Central Nervous System Stimulants&Dopamine Agents&Dopamine Uptake Inhibitors&Sympathomimetics&Amphetamines	N06BA01	Sodium-dependent noradrenaline transporter	SLC6A2	stimulator
DB00182	Amphetamine	small molecule		approved&illicit	Adrenergic Agents&Adrenergic Uptake Inhibitors&Central Nervous System Stimulants&Dopamine Agents&Dopamine Uptake Inhibitors&Sympathomimetics&Amphetamines	N06BA01	Sodium-dependent serotonin transporter	SLC6A4	binder
DB00188	Bortezomib	small molecule	6713446|United States|2002-01-25|2022-01-25&6083903|United States|1994-10-28|2014-10-28&2203936|Canada|2005-04-12|2015-10-27	approved&investigational		L01XX32	26S proteasome non-ATPase regulatory subunit 2	PSMD2	inhibitor
DB00188	Bortezomib	small molecule	6713446|United States|2002-01-25|2022-01-25&6083903|United States|1994-10-28|2014-10-28&2203936|Canada|2005-04-12|2015-10-27	approved&investigational		L01XX32	Proteasome subunit beta type-1	PSMB1	antagonist
DB00188	Bortezomib	small molecule	6713446|United States|2002-01-25|2022-01-25&6083903|United States|1994-10-28|2014-10-28&2203936|Canada|2005-04-12|2015-10-27	approved&investigational		L01XX32	Proteasome subunit beta type-5	PSMB5	antagonist
DB00188	Bortezomib	small molecule	6713446|United States|2002-01-25|2022-01-25&6083903|United States|1994-10-28|2014-10-28&2203936|Canada|2005-04-12|2015-10-27	approved&investigational		L01XX32	Proteasome subunit beta type-2	PSMB2	antagonist
DB00188	Bortezomib	small molecule	6713446|United States|2002-01-25|2022-01-25&6083903|United States|1994-10-28|2014-10-28&2203936|Canada|2005-04-12|2015-10-27	approved&investigational		L01XX32	26S proteasome non-ATPase regulatory subunit 1	PSMD1	inhibitor
DB00191	Phentermine	small molecule		approved&illicit	Adrenergic Agents&Central Nervous System Stimulants&Sympathomimetics&Appetite Depressants&Stimulants	A08AA01	Sodium-dependent noradrenaline transporter	SLC6A2	inhibitor
DB00191	Phentermine	small molecule		approved&illicit	Adrenergic Agents&Central Nervous System Stimulants&Sympathomimetics&Appetite Depressants&Stimulants	A08AA01	Sodium-dependent serotonin transporter	SLC6A4	inhibitor
DB00191	Phentermine	small molecule		approved&illicit	Adrenergic Agents&Central Nervous System Stimulants&Sympathomimetics&Appetite Depressants&Stimulants	A08AA01	Sodium-dependent dopamine transporter	SLC6A3	inhibitor
DB00193	Tramadol	small molecule	6607748|United States|2000-06-29|2020-06-29&5464632|United States|1993-03-22|2013-03-22&2476201|Canada|2009-09-01|2023-02-21&2123160|Canada|2003-04-29|2014-05-09	approved&investigational		N02AX02	Sodium-dependent noradrenaline transporter	SLC6A2	inhibitor
DB00193	Tramadol	small molecule	6607748|United States|2000-06-29|2020-06-29&5464632|United States|1993-03-22|2013-03-22&2476201|Canada|2009-09-01|2023-02-21&2123160|Canada|2003-04-29|2014-05-09	approved&investigational		N02AX02	Sodium-dependent serotonin transporter	SLC6A4	inhibitor
DB00195	Betaxolol	small molecule	5540918|United States|1994-01-30|2014-01-30	approved	Antihypertensive Agents&Adrenergic beta-1 Receptor Antagonists&Sympatholytics&EENT Preparations	C07AB05&S01ED02	Beta-2 adrenergic receptor	ADRB2	antagonist
DB00201	Caffeine	small molecule		approved	Central Nervous System Stimulants&Appetite Depressants&Phosphodiesterase Inhibitors&Purinergic P1 Receptor Antagonists	N06BC01&N02BE01	DNA-dependent protein kinase catalytic subunit	PRKDC
DB00204	Dofetilide	small molecule	6124363|United States|1998-10-09|2018-10-09&4959366|United States|1992-09-25|2012-09-25	approved	Anti-Arrhythmia Agents&Potassium Channel Blockers	C01BD04	Potassium voltage-gated channel subfamily H member 2	KCNH2	inhibitor
DB00215	Citalopram	small molecule	2353693|Canada|2003-07-22|2021-07-24&2049368|Canada|2001-10-23|2011-08-16	approved	Antidepressive Agents, Second-Generation&Serotonin Uptake Inhibitors&Antidepressive Agents	N06AB04&N06AB10	Sodium-dependent serotonin transporter	SLC6A4	inhibitor
DB00221	Isoetarine	small molecule		approved	Adrenergic beta-2 Receptor Agonists&Bronchodilator Agents	R03AC07&R03CC06	Beta-2 adrenergic receptor	ADRB2	agonist
DB00223	Diflorasone	small molecule		approved	Anti-Inflammatory Agents&Glucocorticoids	D07AC10	Glucocorticoid receptor	NR3C1	agonist
DB00226	Guanadrel	small molecule		approved	Antihypertensive Agents		Sodium-dependent noradrenaline transporter	SLC6A2	partial agonist
DB00230	Pregabalin	small molecule	6001876|United States|1998-12-30|2018-12-30&5563175|United States|1993-10-08|2013-10-08&2327285|Canada|2005-06-14|2019-05-10&2297163|Canada|2001-11-20|2018-08-18	approved&illicit&investigational	Analgesics&Anticonvulsants	N03AX16	Voltage-dependent P/Q-type calcium channel subunit alpha-1A	CACNA1A	inhibitor
DB00234	Reboxetine	small molecule		approved&investigational		N06AX18	Sodium-dependent noradrenaline transporter	SLC6A2	inhibitor
DB00240	Alclometasone	small molecule		approved	Antipruritics&Corticosteroids	D07AB10&S01BA10	Glucocorticoid receptor	NR3C1	agonist
DB00245	Benzatropine	small molecule		approved	Dopamine Uptake Inhibitors&Antiparkinson Agents&Muscarinic Antagonists&Parasympatholytics&Antidyskinetics	N04AC01	Sodium-dependent dopamine transporter	SLC6A3	inhibitor
DB00248	Cabergoline	small molecule		approved	Antineoplastic Agents&Antiparkinson Agents&Dopamine Agonists	G02CB03&N04BC06	Beta-2 adrenergic receptor	ADRB2	binder
DB00253	Medrysone	small molecule		approved	Anti-Inflammatory Agents	S01BA08	Glucocorticoid receptor	NR3C1	agonist
DB00264	Metoprolol	small molecule		approved&investigational	Antihypertensive Agents&Adrenergic beta-1 Receptor Antagonists&Sympatholytics&Anti-Arrhythmia Agents	C07AB02&C07AB52	Beta-2 adrenergic receptor	ADRB2	antagonist
DB00266	Dicoumarol	small molecule		approved	Anticoagulants&Enzyme Inhibitors&Uncoupling Agents	B01AA01	Vitamin K epoxide reductase complex subunit 1	VKORC1	inhibitor
DB00276	Amsacrine	small molecule		approved	Antineoplastic Agents&Intercalating Agents	L01XX01	Potassium voltage-gated channel subfamily H member 2	KCNH2	inhibitor
DB00281	Lidocaine	small molecule	6004286|United States|1997-03-17|2017-03-17&5234957|United States|1994-02-27|2011-02-27	approved	Anti-Arrhythmia Agents&Voltage-Gated Sodium Channel Blockers&Anesthetics, Local	C01BB01&C05AD01&D04AB01&N01BB02&R02AD02&S01HA07&S02DA01&A01AD11	Epidermal growth factor receptor	EGFR	antagonist
DB00285	Venlafaxine	small molecule	6274171|United States|1997-09-20|2017-09-20&5916923|United States|1993-06-28|2013-06-28&2126305|Canada|2006-10-17|2014-06-20&2199778|Canada|2005-12-20|2017-03-12	approved	Antidepressive Agents	N06AX16&N06AX23	Sodium-dependent serotonin transporter	SLC6A4	inhibitor
DB00285	Venlafaxine	small molecule	6274171|United States|1997-09-20|2017-09-20&5916923|United States|1993-06-28|2013-06-28&2126305|Canada|2006-10-17|2014-06-20&2199778|Canada|2005-12-20|2017-03-12	approved	Antidepressive Agents	N06AX16&N06AX23	Sodium-dependent noradrenaline transporter	SLC6A2	inhibitor
DB00285	Venlafaxine	small molecule	6274171|United States|1997-09-20|2017-09-20&5916923|United States|1993-06-28|2013-06-28&2126305|Canada|2006-10-17|2014-06-20&2199778|Canada|2005-12-20|2017-03-12	approved	Antidepressive Agents	N06AX16&N06AX23	Sodium-dependent dopamine transporter	SLC6A3	inhibitor
DB00288	Amcinonide	small molecule		approved	Glucocorticoids&Corticosteroids	D07AC11	Glucocorticoid receptor	NR3C1	agonist
DB00289	Atomoxetine	small molecule	5658590|United States|1997-05-26|2017-05-26&2209735|Canada|2002-10-01|2016-01-04	approved	Adrenergic Uptake Inhibitors&Antidepressive Agents	N06BA09	Sodium-dependent noradrenaline transporter	SLC6A2
DB00289	Atomoxetine	small molecule	5658590|United States|1997-05-26|2017-05-26&2209735|Canada|2002-10-01|2016-01-04	approved	Adrenergic Uptake Inhibitors&Antidepressive Agents	N06BA09	Sodium-dependent serotonin transporter	SLC6A4
DB00289	Atomoxetine	small molecule	5658590|United States|1997-05-26|2017-05-26&2209735|Canada|2002-10-01|2016-01-04	approved	Adrenergic Uptake Inhibitors&Antidepressive Agents	N06BA09	Sodium-dependent dopamine transporter	SLC6A3	binder
DB00308	Ibutilide	small molecule	5155268|United States|1992-12-28|2009-12-28	approved	Anti-Arrhythmia Agents	C01BD05	Potassium voltage-gated channel subfamily H member 2	KCNH2	inhibitor
DB00317	Gefitinib	small molecule	5770599|United States|1997-05-05|2017-05-05&5457105|United States|1993-01-19|2013-01-19&2215732|Canada|2002-04-09|2016-04-23&2086968|Canada|1998-06-23|2013-01-08	approved&investigational		L01XE02	Epidermal growth factor receptor	EGFR	antagonist
DB00321	Amitriptyline	small molecule		approved	Adrenergic Uptake Inhibitors&Analgesics, Non-Narcotic&Antidepressive Agents, Tricyclic	N06AA09	Sodium-dependent noradrenaline transporter	SLC6A2	inhibitor
DB00321	Amitriptyline	small molecule		approved	Adrenergic Uptake Inhibitors&Analgesics, Non-Narcotic&Antidepressive Agents, Tricyclic	N06AA09	Sodium-dependent serotonin transporter	SLC6A4	inhibitor
DB00324	Fluorometholone	small molecule		approved	Anti-Allergic Agents&Anti-Inflammatory Agents&Glucocorticoids	C05AA06&D07AB06&D07XB04&D10AA01&S01BA07&S01CB05	Glucocorticoid receptor	NR3C1	agonist
DB00335	Atenolol	small molecule		approved	Antihypertensive Agents&Adrenergic beta-1 Receptor Antagonists&Sympatholytics&Anti-Arrhythmia Agents	C07AB03&C07AB11	Beta-2 adrenergic receptor	ADRB2
DB00337	Pimecrolimus	small molecule	6423722|United States|1998-12-26|2018-12-26&6352998|United States|1995-10-26|2015-10-26&2200966|Canada|2006-12-19|2015-10-26	approved&investigational	Anti-Inflammatory Agents, Non-Steroidal&Dermatologic Agents&Immunosuppressive Agents	D11AH02	Serine/threonine-protein kinase mTOR	MTOR	potentiator
DB00342	Terfenadine	small molecule		withdrawn	Anti-Arrhythmia Agents&Histamine H1 Antagonists, Non-Sedating&Histamine Antagonists	R06AX12	Potassium voltage-gated channel subfamily H member 2	KCNH2	inhibitor
DB00344	Protriptyline	small molecule		approved	Adrenergic Uptake Inhibitors&Antidepressive Agents, Tricyclic	N06AA11	Sodium-dependent noradrenaline transporter	SLC6A2	inhibitor
DB00344	Protriptyline	small molecule		approved	Adrenergic Uptake Inhibitors&Antidepressive Agents, Tricyclic	N06AA11	Sodium-dependent serotonin transporter	SLC6A4	inhibitor
DB00346	Alfuzosin	small molecule	6149940|United States|1997-08-22|2017-08-22&4661491|United States|1994-01-18|2011-01-18&2264250|Canada|2005-07-05|2017-08-22	approved&investigational	Antihypertensive Agents&Adrenergic alpha-1 Receptor Antagonists	G04CA01	Potassium voltage-gated channel subfamily H member 2	KCNH2
DB00351	Megestrol acetate	small molecule	7101576|United States|2004-04-22|2024-04-22&5145684|United States|1994-01-25|2011-01-25	approved	Antineoplastic Agents, Hormonal&Appetite Stimulants	G03DB04&G03AC05&G03DB02&L02AB01	Glucocorticoid receptor	NR3C1	agonist
DB00360	Tetrahydrobiopterin	small molecule	7566462|United States|2005-11-16|2025-11-16&7566714|United States|2004-11-17|2024-11-17&2545968|Canada|2010-03-09|2024-11-17	approved&investigational	Dietary Supplements&Supplements	A16AX07	Nitric oxide synthase, endothelial	NOS3	cofactor
DB00368	Norepinephrine	small molecule		approved	Vasoconstrictor Agents&Sympathomimetics&Adrenergic alpha-Agonists	C01CA03	Beta-2 adrenergic receptor	ADRB2	agonist
DB00370	Mirtazapine	small molecule	5178878|United States|1993-01-12|2010-01-12&2386547|Canada|2010-06-08|2020-10-09	approved	Histamine H1 Antagonists&Antidepressive Agents, Tricyclic&Adrenergic alpha-Antagonists	N06AX11	Sodium-dependent noradrenaline transporter	SLC6A2	binder
DB00370	Mirtazapine	small molecule	5178878|United States|1993-01-12|2010-01-12&2386547|Canada|2010-06-08|2020-10-09	approved	Histamine H1 Antagonists&Antidepressive Agents, Tricyclic&Adrenergic alpha-Antagonists	N06AX11	Sodium-dependent serotonin transporter	SLC6A4	binder
DB00370	Mirtazapine	small molecule	5178878|United States|1993-01-12|2010-01-12&2386547|Canada|2010-06-08|2020-10-09	approved	Histamine H1 Antagonists&Antidepressive Agents, Tricyclic&Adrenergic alpha-Antagonists	N06AX11	Sodium-dependent dopamine transporter	SLC6A3	binder
DB00370	Mirtazapine	small molecule	5178878|United States|1993-01-12|2010-01-12&2386547|Canada|2010-06-08|2020-10-09	approved	Histamine H1 Antagonists&Antidepressive Agents, Tricyclic&Adrenergic alpha-Antagonists	N06AX11	Beta-2 adrenergic receptor	ADRB2	binder
DB00373	Timolol	small molecule	6174524|United States|1999-09-26|2019-09-26&5231095|United States|1993-07-27|2010-07-27	approved	Antihypertensive Agents&Anti-Arrhythmia Agents&Adrenergic beta-Antagonists	C07AA06&S01ED01	Beta-2 adrenergic receptor	ADRB2	antagonist
DB00384	Triamterene	small molecule		approved	Diuretics&Epithelial Sodium Channel Blockers	C03DB02	Amiloride-sensitive sodium channel subunit gamma	SCNN1G	inhibitor
DB00384	Triamterene	small molecule		approved	Diuretics&Epithelial Sodium Channel Blockers	C03DB02	Amiloride-sensitive sodium channel subunit alpha	SCNN1A	inhibitor
DB00384	Triamterene	small molecule		approved	Diuretics&Epithelial Sodium Channel Blockers	C03DB02	Amiloride-sensitive sodium channel subunit beta	SCNN1B	inhibitor
DB00394	Beclomethasone	small molecule		approved&investigational	Anti-Arrhythmia Agents&Corticosteroids	A07EA07&D07AC15&R01AD01&R03BA01	Glucocorticoid receptor	NR3C1	agonist
DB00397	Phenylpropanolamine	small molecule		approved&withdrawn	Sympathomimetics&Appetite Depressants&Adrenergic alpha-Agonists&Nasal Decongestants	R01BA01	Beta-2 adrenergic receptor	ADRB2	agonist
DB00408	Loxapine	small molecule		approved	Antipsychotic Agents&Dopamine Antagonists	N05AH01	Sodium-dependent serotonin transporter	SLC6A4	binder
DB00408	Loxapine	small molecule		approved	Antipsychotic Agents&Dopamine Antagonists	N05AH01	Sodium-dependent noradrenaline transporter	SLC6A2	binder
DB00408	Loxapine	small molecule		approved	Antipsychotic Agents&Dopamine Antagonists	N05AH01	Sodium-dependent dopamine transporter	SLC6A3	binder
DB00419	Miglustat	small molecule	5525616|United States|1993-06-11|2013-06-11&5472969|United States|1993-05-13|2013-05-13	approved	Enzyme Inhibitors	A16AX06	Ceramide glucosyltransferase	UGCG	inhibitor
DB00421	Spironolactone	small molecule		approved	Diuretics&Mineralocorticoid Receptor Antagonists	C03DA01	Glucocorticoid receptor	NR3C1	antagonist
DB00422	Methylphenidate	small molecule	7691880|United States|2004-10-07|2024-10-07&5958446|United States|1992-12-12|2012-12-12&2355644|Canada|2009-01-20|2019-12-17&2264852|Canada|2005-11-01|2017-09-16	approved&investigational	Central Nervous System Stimulants&Dopamine Uptake Inhibitors	N06BA04	Sodium-dependent dopamine transporter	SLC6A3	inhibitor
DB00422	Methylphenidate	small molecule	7691880|United States|2004-10-07|2024-10-07&5958446|United States|1992-12-12|2012-12-12&2355644|Canada|2009-01-20|2019-12-17&2264852|Canada|2005-11-01|2017-09-16	approved&investigational	Central Nervous System Stimulants&Dopamine Uptake Inhibitors	N06BA04	Sodium-dependent noradrenaline transporter	SLC6A2	inhibitor
DB00422	Methylphenidate	small molecule	7691880|United States|2004-10-07|2024-10-07&5958446|United States|1992-12-12|2012-12-12&2355644|Canada|2009-01-20|2019-12-17&2264852|Canada|2005-11-01|2017-09-16	approved&investigational	Central Nervous System Stimulants&Dopamine Uptake Inhibitors	N06BA04	Sodium-dependent serotonin transporter	SLC6A4	inhibitor
DB00443	Betamethasone	small molecule	7078058|United States|1997-05-24|2017-05-24&6126920|United States|1996-03-01|2016-03-01	approved	Anti-Asthmatic Agents&Anti-Inflammatory Agents&Glucocorticoids&Corticosteroids	A07EA04&C05AA05&D07AC01&D07XC01&H02AB01&R01AD06&R03BA04&S01BA06&S01CB04&S02BA07&S03BA03	Glucocorticoid receptor	NR3C1	agonist
DB00446	Chloramphenicol	small molecule		approved	Anti-Bacterial Agents&Protein Synthesis Inhibitors	D06AX02&D10AF03&G01AA05&J01BA01&S01AA01&S02AA01&S03AA08	Complement decay-accelerating factor	CD55	other
DB00449	Dipivefrin	small molecule		approved	Adrenergic Agonists&Ophthalmics	S01EA02	Beta-2 adrenergic receptor	ADRB2	agonist
DB00454	Pethidine	small molecule		approved	Adjuvants	N02AB02	Sodium-dependent dopamine transporter	SLC6A3
DB00454	Pethidine	small molecule		approved	Adjuvants	N02AB02	Sodium-dependent noradrenaline transporter	SLC6A2
DB00454	Pethidine	small molecule		approved	Adjuvants	N02AB02	Sodium-dependent serotonin transporter	SLC6A4	binding
DB00457	Prazosin	small molecule		approved	Antihypertensive Agents&Adrenergic alpha-1 Receptor Antagonists&Adrenergic alpha-Antagonists	C02CA01	Potassium voltage-gated channel subfamily H member 2	KCNH2	inhibitor
DB00458	Imipramine	small molecule		approved	Adrenergic Uptake Inhibitors&Antidepressive Agents, Tricyclic	N06AA03&N06AA06&N06AA02	Sodium-dependent noradrenaline transporter	SLC6A2	inhibitor
DB00458	Imipramine	small molecule		approved	Adrenergic Uptake Inhibitors&Antidepressive Agents, Tricyclic	N06AA03&N06AA06&N06AA02	Sodium-dependent serotonin transporter	SLC6A4	inhibitor
DB00458	Imipramine	small molecule		approved	Adrenergic Uptake Inhibitors&Antidepressive Agents, Tricyclic	N06AA03&N06AA06&N06AA02	Potassium voltage-gated channel subfamily H member 2	KCNH2	inhibitor
DB00458	Imipramine	small molecule		approved	Adrenergic Uptake Inhibitors&Antidepressive Agents, Tricyclic	N06AA03&N06AA06&N06AA02	Sodium-dependent dopamine transporter	SLC6A3
DB00472	Fluoxetine	small molecule	6960577|United States|1997-11-01|2017-11-01&5910319|United States|1997-05-29|2017-05-29	approved	Antidepressive Agents, Second-Generation&Serotonin Uptake Inhibitors&Serotonin Agents	N06AB03	Sodium-dependent serotonin transporter	SLC6A4	inhibitor
DB00476	Duloxetine	small molecule	6596756|United States|1999-09-10|2019-09-10&5023269|United States|1993-06-11|2013-06-11&2344057|Canada|2008-11-18|2019-09-10&2153856|Canada|2005-05-10|2015-07-13	approved		N06AX21	Sodium-dependent serotonin transporter	SLC6A4	inhibitor
DB00476	Duloxetine	small molecule	6596756|United States|1999-09-10|2019-09-10&5023269|United States|1993-06-11|2013-06-11&2344057|Canada|2008-11-18|2019-09-10&2153856|Canada|2005-05-10|2015-07-13	approved		N06AX21	Sodium-dependent noradrenaline transporter	SLC6A2	inhibitor
DB00476	Duloxetine	small molecule	6596756|United States|1999-09-10|2019-09-10&5023269|United States|1993-06-11|2013-06-11&2344057|Canada|2008-11-18|2019-09-10&2153856|Canada|2005-05-10|2015-07-13	approved		N06AX21	Sodium-dependent dopamine transporter	SLC6A3	inhibitor
DB00477	Chlorpromazine	small molecule		approved	Antipsychotic Agents&Phenothiazines		Potassium voltage-gated channel subfamily H member 2	KCNH2
DB00477	Chlorpromazine	small molecule		approved	Antipsychotic Agents&Phenothiazines		Calmodulin	CALM1
DB00489	Sotalol	small molecule		approved		C07AA07&C07AA57	Potassium voltage-gated channel subfamily H member 2	KCNH2	inhibitor
DB00489	Sotalol	small molecule		approved		C07AA07&C07AA57	Beta-2 adrenergic receptor	ADRB2	antagonist
DB00498	Phenindione	small molecule		approved	Anticoagulants	B01AA02	Vitamin K epoxide reductase complex subunit 1	VKORC1	inhibitor
DB00514	Dextromethorphan	small molecule	5980882|United States|1997-04-16|2017-04-16	approved	Antitussive Agents&Excitatory Amino Acid Antagonists	R05DA09	Sodium-dependent serotonin transporter	SLC6A4	inhibitor
DB00514	Dextromethorphan	small molecule	5980882|United States|1997-04-16|2017-04-16	approved	Antitussive Agents&Excitatory Amino Acid Antagonists	R05DA09	Sodium-dependent noradrenaline transporter	SLC6A2
DB00521	Carteolol	small molecule		approved	Antihypertensive Agents&Sympatholytics&Anti-Arrhythmia Agents&Adrenergic beta-Antagonists	C07AA15&S01ED05	Beta-2 adrenergic receptor	ADRB2	antagonist
DB00527	Cinchocaine	small molecule		approved	Anesthetics, Local	C05AD04&D04AB02&N01BB06&S02DA04&S01HA06	Calmodulin	CALM1	inhibitor
DB00530	Erlotinib	small molecule	6900221|United States|2000-11-09|2020-11-09&5747498|United States|1998-11-08|2018-11-08&2514977|Canada|2010-06-22|2024-02-11&2216796|Canada|2003-09-02|2015-06-06	approved&investigational	Protein Kinase Inhibitors	L01XE03	Epidermal growth factor receptor	EGFR	antagonist
DB00540	Nortriptyline	small molecule		approved	Adrenergic Uptake Inhibitors&Antidepressive Agents, Tricyclic&Antidepressive Agents	N06AA10	Sodium-dependent noradrenaline transporter	SLC6A2	inhibitor
DB00540	Nortriptyline	small molecule		approved	Adrenergic Uptake Inhibitors&Antidepressive Agents, Tricyclic&Antidepressive Agents	N06AA10	Sodium-dependent serotonin transporter	SLC6A4	inhibitor
DB00543	Amoxapine	small molecule		approved	Antidepressive Agents, Second-Generation&Serotonin Uptake Inhibitors&Adrenergic Uptake Inhibitors&Dopamine Antagonists&Neurotransmitter Uptake Inhibitors	N06AA17	Sodium-dependent noradrenaline transporter	SLC6A2	inhibitor
DB00543	Amoxapine	small molecule		approved	Antidepressive Agents, Second-Generation&Serotonin Uptake Inhibitors&Adrenergic Uptake Inhibitors&Dopamine Antagonists&Neurotransmitter Uptake Inhibitors	N06AA17	Sodium-dependent serotonin transporter	SLC6A4	inhibitor
DB00543	Amoxapine	small molecule		approved	Antidepressive Agents, Second-Generation&Serotonin Uptake Inhibitors&Adrenergic Uptake Inhibitors&Dopamine Antagonists&Neurotransmitter Uptake Inhibitors	N06AA17	Sodium-dependent dopamine transporter	SLC6A3	binder
DB00547	Desoximetasone	small molecule		approved		D07AC03&D07XC02	Glucocorticoid receptor	NR3C1	agonist
DB00570	Vinblastine	small molecule		approved	Antineoplastic Agents, Phytogenic&Tubulin Modulators	L01CA01	Transcription factor AP-1	JUN	other/unknown
DB00571	Propranolol	small molecule	6500454|United States|2002-12-31|2022-12-31	approved&investigational	Antihypertensive Agents&Anti-Arrhythmia Agents&Vasodilator Agents&Adrenergic beta-Antagonists	C07AA05	Beta-2 adrenergic receptor	ADRB2	antagonist
DB00574	Fenfluramine	small molecule		illicit&withdrawn	Serotonin Uptake Inhibitors&Appetite Depressants&Serotonin Receptor Agonists&Serotonin Agents&Stimulants	A08AA02&A08AA04	Sodium-dependent serotonin transporter	SLC6A4	inhibitor
DB00579	Mazindol	small molecule		approved	Adrenergic Uptake Inhibitors&Central Nervous System Stimulants&Dopamine Uptake Inhibitors	A08AA05	Sodium-dependent noradrenaline transporter	SLC6A2	inhibitor
DB00579	Mazindol	small molecule		approved	Adrenergic Uptake Inhibitors&Central Nervous System Stimulants&Dopamine Uptake Inhibitors	A08AA05	Sodium-dependent dopamine transporter	SLC6A3	inhibitor
DB00579	Mazindol	small molecule		approved	Adrenergic Uptake Inhibitors&Central Nervous System Stimulants&Dopamine Uptake Inhibitors	A08AA05	Sodium-dependent serotonin transporter	SLC6A4	inhibitor
DB00588	Fluticasone Propionate	small molecule	7500444|United States|2005-07-04|2025-07-04&RE40045|United States|1993-09-07|2010-09-07&2317999|Canada|2004-11-09|2020-09-11&2125667|Canada|2000-03-13|2012-12-04	approved		D07AC17&R01AD08&R03BA05	Glucocorticoid receptor	NR3C1	agonist
DB00590	Doxazosin	small molecule		approved	Antihypertensive Agents&Adrenergic alpha-1 Receptor Antagonists&Adrenergic alpha-Antagonists	C02CA04	Potassium voltage-gated channel subfamily H member 2	KCNH2	inhibitor
DB00591	Fluocinolone Acetonide	small molecule	6217895|United States|1999-03-22|2019-03-22	approved&investigational	Anti-Inflammatory Agents&Glucocorticoids	S02BA08&C05AA10&D07AC04&S01BA15	Glucocorticoid receptor	NR3C1	agonist
DB00594	Amiloride	small molecule		approved	Diuretics&Epithelial Sodium Channel Blockers&Acid Sensing Ion Channel Blockers&Sodium Channel Blockers	C03DB01	Amiloride-sensitive sodium channel subunit alpha	SCNN1A	inhibitor
DB00594	Amiloride	small molecule		approved	Diuretics&Epithelial Sodium Channel Blockers&Acid Sensing Ion Channel Blockers&Sodium Channel Blockers	C03DB01	Amiloride-sensitive sodium channel subunit beta	SCNN1B	inhibitor
DB00594	Amiloride	small molecule		approved	Diuretics&Epithelial Sodium Channel Blockers&Acid Sensing Ion Channel Blockers&Sodium Channel Blockers	C03DB01	Amiloride-sensitive sodium channel subunit gamma	SCNN1G	inhibitor
DB00596	Halobetasol Propionate	small molecule		approved		D07AC21	Glucocorticoid receptor	NR3C1	agonist
DB00598	Labetalol	small molecule		approved	Antihypertensive Agents&Sympathomimetics&Adrenergic alpha-1 Receptor Antagonists&Adrenergic beta-Antagonists	C07AG01	Beta-2 adrenergic receptor	ADRB2	antagonist
DB00604	Cisapride	small molecule	5648093|United States|1994-07-15|2014-07-15	approved&investigational&withdrawn	Serotonin Receptor Agonists&Prokinetic Agents	A03FA02	Potassium voltage-gated channel subfamily H member 2	KCNH2	inhibitor
DB00612	Bisoprolol	small molecule		approved	Antihypertensive Agents&Adrenergic beta-1 Receptor Antagonists&Sympatholytics	C07AB07	Beta-2 adrenergic receptor	ADRB2	antagonist
DB00615	Rifabutin	small molecule		approved	Anti-Bacterial Agents&Antibiotics, Antitubercular	J04AB04	Heat shock protein HSP 90-alpha	HSP90AA1	other/unknown
DB00620	Triamcinolone	small molecule	6395294|United States|2000-01-13|2020-01-13&5976573|United States|1996-07-03|2016-07-03&2268927|Canada|2003-09-23|2017-07-02	approved	Anti-Inflammatory Agents&Glucocorticoids	A01AC01&D07AB09&D07XB02&H02AB08&R01AD11&R03BA06&S01BA05&C05AA12	Glucocorticoid receptor	NR3C1	agonist
DB00622	Nicardipine	small molecule	7612102|United States|2007-12-26|2027-12-26&5164405|United States|1992-11-17|2009-11-17	approved	Antihypertensive Agents&Anti-Arrhythmia Agents&Vasodilator Agents&Calcium Channel Blockers&Dihydropyridines	C08CA04	Calmodulin	CALM1	other/unknown
DB00623	Fluphenazine	small molecule		approved	Antipsychotic Agents&Dopamine Antagonists&Phenothiazines	N05AB02	Calmodulin	CALM1	inhibitor
DB00635	Prednisone	small molecule	6488960|United States|2012-07-26|2020-03-14&6677326|United States|2012-07-26|2020-03-14&8309124|United States|2012-07-26|2024-04-23&8394407|United States|2012-07-26|2024-04-23	approved	Antineoplastic Agents, Hormonal&Anti-Inflammatory Agents&Glucocorticoids	A07EA03&H02AB07&H02AB15	Glucocorticoid receptor	NR3C1	agonist
DB00637	Astemizole	small molecule		approved&withdrawn	Histamine Antagonists	R06AX11	Potassium voltage-gated channel subfamily H member 2	KCNH2	inhibitor
DB00656	Trazodone	small molecule	6607748|United States|2000-06-29|2020-06-29	approved&investigational	Antidepressive Agents, Second-Generation&Anti-Anxiety Agents&Serotonin Uptake Inhibitors	N06AX05	Sodium-dependent serotonin transporter	SLC6A4	inhibitor
DB00661	Verapamil	small molecule	6096339|United States|1997-04-04|2017-04-04&5785994|United States|1992-10-22|2009-10-22	approved	Anti-Arrhythmia Agents&Vasodilator Agents&Calcium Channel Blockers	C08DA01	Voltage-dependent P/Q-type calcium channel subunit alpha-1A	CACNA1A	inhibitor
DB00661	Verapamil	small molecule	6096339|United States|1997-04-04|2017-04-04&5785994|United States|1992-10-22|2009-10-22	approved	Anti-Arrhythmia Agents&Vasodilator Agents&Calcium Channel Blockers	C08DA01	Potassium voltage-gated channel subfamily H member 2	KCNH2	inhibitor
DB00661	Verapamil	small molecule	6096339|United States|1997-04-04|2017-04-04&5785994|United States|1992-10-22|2009-10-22	approved	Anti-Arrhythmia Agents&Vasodilator Agents&Calcium Channel Blockers	C08DA01	Sodium-dependent serotonin transporter	SLC6A4	other/unknown
DB00663	Flumethasone Pivalate	small molecule		approved			Glucocorticoid receptor	NR3C1	agonist
DB00668	Epinephrine	small molecule	7449012|United States|2005-09-11|2025-09-11&5665071|United States|1993-05-27|2013-05-27	approved	Vasoconstrictor Agents&Sympathomimetics&Bronchodilator Agents&Adrenergic alpha-Agonists&Mydriatics&Adrenergic beta-Agonists	A01AD01&B02BC09&C01CA24&R01AA14&R03AA01&S01EA01	Beta-2 adrenergic receptor	ADRB2	agonist
DB00679	Thioridazine	small molecule		approved	Antipsychotic Agents&Dopamine Antagonists&Phenothiazines	N05AC02	Potassium voltage-gated channel subfamily H member 2	KCNH2	inhibitor
DB00682	Warfarin	small molecule		approved	Anticoagulants&Rodenticides	B01AA03	Vitamin K epoxide reductase complex subunit 1	VKORC1	inhibitor
DB00687	Fludrocortisone	small molecule		approved	Anti-Inflammatory Agents	H02AA02	Glucocorticoid receptor	NR3C1	agonist
DB00696	Ergotamine	small molecule		approved		N02CA02	Sodium-dependent noradrenaline transporter	SLC6A2	inhibitor
DB00715	Paroxetine	small molecule	6703408|United States|2002-10-21|2022-10-21&5789449|United States|1992-07-06|2009-07-06&2445678|Canada|2009-11-24|2016-07-19&2168829|Canada|1997-12-16|2016-02-05	approved&investigational	Serotonin Uptake Inhibitors&Antidepressive Agents	N06AB05	Sodium-dependent serotonin transporter	SLC6A4	inhibitor
DB00715	Paroxetine	small molecule	6703408|United States|2002-10-21|2022-10-21&5789449|United States|1992-07-06|2009-07-06&2445678|Canada|2009-11-24|2016-07-19&2168829|Canada|1997-12-16|2016-02-05	approved&investigational	Serotonin Uptake Inhibitors&Antidepressive Agents	N06AB05	Sodium-dependent noradrenaline transporter	SLC6A2	inhibitor
DB00716	Nedocromil	small molecule	RE38628|United States|1992-08-22|2012-08-22	approved	Anti-Allergic Agents&Anti-Asthmatic Agents&Anti-Inflammatory Agents	R01AC07&R03BC03&S01GX04	Heat shock protein HSP 90-alpha	HSP90AA1
DB00721	Procaine	small molecule		approved&investigational	Anesthetics, Local	C05AD05&D04AB03&J01CE09&N01BA02&N01BA04&S01HA02&S01HA05&C01BA02	Sodium-dependent dopamine transporter	SLC6A3	inhibitor
DB00726	Trimipramine	small molecule		approved	Adrenergic Uptake Inhibitors&Antidepressive Agents, Tricyclic&Antidepressive Agents		Sodium-dependent serotonin transporter	SLC6A4	inhibitor
DB00726	Trimipramine	small molecule		approved	Adrenergic Uptake Inhibitors&Antidepressive Agents, Tricyclic&Antidepressive Agents		Sodium-dependent noradrenaline transporter	SLC6A2	inhibitor
DB00726	Trimipramine	small molecule		approved	Adrenergic Uptake Inhibitors&Antidepressive Agents, Tricyclic&Antidepressive Agents		Sodium-dependent dopamine transporter	SLC6A3	inhibitor
DB00735	Naftifine	small molecule		approved		D01AE22	Squalene monooxygenase	SQLE	inhibitor
DB00738	Pentamidine	small molecule		approved	Antifungal Agents&Antiprotozoal Agents&Trypanocidal Agents	P01CX01	tRNA (cytosine(38)-C(5))-methyltransferase	TRDMT1	other
DB00741	Hydrocortisone	small molecule	7378405|United States|2006-12-19|2026-12-19&5635497|United States|1994-06-03|2014-06-03	approved	Anti-Inflammatory Agents	A01AC03&A07EA02&C05AA01&D07AA02&D07AB02&D07AB11&D07AC16&D07XA01&H02AB09&S01BA02&S01CB03&S02BA01	Glucocorticoid receptor	NR3C1	agonist
DB00745	Modafinil	small molecule	7297346|United States|2004-05-29|2024-05-29&RE37516|United States|1994-10-06|2014-10-06&2165824|Canada|2005-08-02|2014-06-14&2201967|Canada|2002-12-10|2015-10-04	approved&investigational	Central Nervous System Stimulants&Appetite Depressants&Neuroprotective Agents&Stimulants	N06BA07	Sodium-dependent dopamine transporter	SLC6A3	inhibitor
DB00753	Isoflurane	small molecule		approved	Anesthetics, Inhalation&Anesthetics	N01AB06	Calmodulin	CALM1	other/unknown
DB00764	Mometasone	small molecule	6503537|United States|1998-09-17|2018-09-17&5394868|United States|1995-06-25|2012-06-25&2282360|Canada|2004-11-09|2018-03-16&2091360|Canada|1997-04-08|2011-09-06	approved		D07AC13&D07XC03&R01AD09&R03BA07	Glucocorticoid receptor	NR3C1	agonist
DB00769	Hydrocortamate	small molecule		approved	Anti-Inflammatory Agents&Corticosteroids		Glucocorticoid receptor	NR3C1	agonist
DB00805	Minaprine	small molecule		approved	Antidepressive Agents	N06AX07	Sodium-dependent serotonin transporter	SLC6A4	inhibitor
DB00816	Orciprenaline	small molecule		approved	Sympathomimetics&Adrenergic beta-2 Receptor Agonists&Bronchodilator Agents&Tocolytic Agents	R03CB03&R03AB03	Beta-2 adrenergic receptor	ADRB2	agonist
DB00830	Phenmetrazine	small molecule		approved&illicit	Central Nervous System Stimulants&Sympathomimetics&Appetite Depressants		Sodium-dependent noradrenaline transporter	SLC6A2	inhibitor
DB00830	Phenmetrazine	small molecule		approved&illicit	Central Nervous System Stimulants&Sympathomimetics&Appetite Depressants		Sodium-dependent dopamine transporter	SLC6A3	inhibitor
DB00831	Trifluoperazine	small molecule		approved	Antipsychotic Agents&Antiemetics&Dopamine Antagonists&Phenothiazines	N05AB06	Calmodulin	CALM1	inhibitor
DB00834	Mifepristone	small molecule		approved&investigational	Hormone Antagonists&Contraceptives, Oral, Synthetic&Abortifacient Agents, Steroidal&Contraceptives, Postcoital, Synthetic&Luteolytic Agents&Menstruation-Inducing Agents	G03XB01	Glucocorticoid receptor	NR3C1	antagonist
DB00836	Loperamide	small molecule	2134611|Canada|2002-12-24|2014-10-28	approved	Antidiarrheals	A07DA03&A07DA05	Voltage-dependent P/Q-type calcium channel subunit alpha-1A	CACNA1A	inhibitor
DB00836	Loperamide	small molecule	2134611|Canada|2002-12-24|2014-10-28	approved	Antidiarrheals	A07DA03&A07DA05	Calmodulin	CALM1	inhibitor
DB00838	Clocortolone	small molecule		approved	Corticosteroids	D07AB21	Glucocorticoid receptor	NR3C1	agonist
DB00841	Dobutamine	small molecule		approved	Sympathomimetics&Cardiotonic Agents&Adrenergic beta-1 Receptor Agonists	C01CA07	Beta-2 adrenergic receptor	ADRB2	agonist
DB00846	Flurandrenolide	small molecule		approved	Anti-Inflammatory Agents&Glucocorticoids		Glucocorticoid receptor	NR3C1	agonist
DB00850	Perphenazine	small molecule		approved	Antipsychotic Agents&Dopamine Antagonists&Phenothiazines	N05AB03	Calmodulin	CALM1	inhibitor
DB00851	Dacarbazine	small molecule		approved&investigational	Antineoplastic Agents, Alkylating	L01AX04	DNA polymerase alpha subunit B	POLA2	other/unknown
DB00852	Pseudoephedrine	small molecule		approved		R01BA02	Sodium-dependent noradrenaline transporter	SLC6A2	inhibitor
DB00852	Pseudoephedrine	small molecule		approved		R01BA02	Sodium-dependent dopamine transporter	SLC6A3	inhibitor
DB00852	Pseudoephedrine	small molecule		approved		R01BA02	Sodium-dependent serotonin transporter	SLC6A4	inhibitor
DB00852	Pseudoephedrine	small molecule		approved		R01BA02	Beta-2 adrenergic receptor	ADRB2	partial agonist
DB00857	Terbinafine	small molecule	5681849|United States|1995-04-28|2015-04-28&5856355|United States|1995-05-18|2012-05-18&2062341|Canada|2004-05-11|2012-03-05&2068957|Canada|2002-12-17|2012-05-19	approved&investigational	Antifungal Agents	D01AE15&D01BA02	Squalene monooxygenase	SQLE	inhibitor
DB00860	Prednisolone	small molecule	6740341|United States|1999-11-24|2019-11-24&5178878|United States|1993-01-12|2010-01-12	approved	Antineoplastic Agents, Hormonal&Anti-Inflammatory Agents&Glucocorticoids	A07EA01&C05AA04&D07AA01&D07AA03&D07AC14&D07XA02&D10AA02&H02AB04&H02AB06&R01AD02&S01BA04&S01CB02&S02BA03&S03BA02	Glucocorticoid receptor	NR3C1	agonist
DB00865	Benzphetamine	small molecule		approved&illicit	Adrenergic Agents&Adrenergic Uptake Inhibitors&Central Nervous System Stimulants&Dopamine Agents&Dopamine Uptake Inhibitors&Sympathomimetics		Sodium-dependent dopamine transporter	SLC6A3	inhibitor
DB00866	Alprenolol	small molecule		approved	Antihypertensive Agents&Sympatholytics&Anti-Arrhythmia Agents&Adrenergic beta-Antagonists	C07AA01	Beta-2 adrenergic receptor	ADRB2	antagonist
DB00867	Ritodrine	small molecule		approved	Sympathomimetics&Adrenergic beta-2 Receptor Agonists&Tocolytic Agents	G02CA01	Beta-2 adrenergic receptor	ADRB2	agonist
DB00871	Terbutaline	small molecule		approved	Sympathomimetics&Adrenergic beta-2 Receptor Agonists&Bronchodilator Agents&Tocolytic Agents	R03AC03&R03CC03	Beta-2 adrenergic receptor	ADRB2	agonist
DB00873	Loteprednol	small molecule	5540930|United States|1993-10-25|2013-10-25&4996335|United States|1995-03-09|2012-03-09&2174550|Canada|2002-10-01|2014-10-21	approved	Anti-Allergic Agents	S01BA14	Glucocorticoid receptor	NR3C1	agonist
DB00877	Sirolimus	small molecule	5989591|United States|1998-09-11|2018-09-11&5212155|United States|1993-05-18|2010-05-18&2293793|Canada|2006-07-11|2018-06-11&2103571|Canada|2003-04-29|2012-02-21	approved&investigational	Immunosuppressive Agents&Antifungal Agents&Anti-Bacterial Agents&Antibiotics, Antineoplastic&Macrolides	L04AA10	Serine/threonine-protein kinase mTOR	MTOR	inhibitor
DB00887	Bumetanide	small molecule		approved	Diuretics&Sodium Potassium Chloride Symporter Inhibitors	C03CA02	Cystic fibrosis transmembrane conductance regulator	CFTR	antagonist
DB00896	Rimexolone	small molecule		approved	Corticosteroids	H02AB12&S01BA13	Glucocorticoid receptor	NR3C1	agonist
DB00901	Bitolterol	small molecule		withdrawn	Adrenergic beta-2 Receptor Agonists&Bronchodilator Agents	R03AC17	Beta-2 adrenergic receptor	ADRB2
DB00906	Tiagabine	small molecule	5958951|United States|1997-06-10|2017-06-10&5010090|United States|1994-09-30|2011-09-30	approved	Anticonvulsants&Neurotransmitter Uptake Inhibitors&GABA Agonists	N03AG06	Sodium- and chloride-dependent GABA transporter 1	SLC6A1	inhibitor
DB00907	Cocaine	small molecule		approved&illicit	Vasoconstrictor Agents&Dopamine Uptake Inhibitors&Anesthetics, Local	N01BC01&R02AD03&S01HA01&S02DA02	Sodium-dependent dopamine transporter	SLC6A3	inhibitor
DB00907	Cocaine	small molecule		approved&illicit	Vasoconstrictor Agents&Dopamine Uptake Inhibitors&Anesthetics, Local	N01BC01&R02AD03&S01HA01&S02DA02	Sodium-dependent noradrenaline transporter	SLC6A2	inhibitor
DB00907	Cocaine	small molecule		approved&illicit	Vasoconstrictor Agents&Dopamine Uptake Inhibitors&Anesthetics, Local	N01BC01&R02AD03&S01HA01&S02DA02	Sodium-dependent serotonin transporter	SLC6A4	inhibitor
DB00908	Quinidine	small molecule		approved	Anti-Arrhythmia Agents	C01BA01	Potassium voltage-gated channel subfamily H member 2	KCNH2	inhibitor
DB00925	Phenoxybenzamine	small molecule		approved	Antihypertensive Agents&Vasodilator Agents&Adrenergic alpha-Antagonists	C04AX02	Calmodulin	CALM1	inhibitor
DB00925	Phenoxybenzamine	small molecule		approved	Antihypertensive Agents&Vasodilator Agents&Adrenergic alpha-Antagonists	C04AX02	Beta-2 adrenergic receptor	ADRB2
DB00934	Maprotiline	small molecule		approved	Antidepressive Agents, Second-Generation&Adrenergic Uptake Inhibitors&Antidepressive Agents	N06AA21	Sodium-dependent noradrenaline transporter	SLC6A2	inhibitor
DB00937	Diethylpropion	small molecule		approved&illicit	Appetite Depressants&Stimulants	A08AA03	Sodium-dependent noradrenaline transporter	SLC6A2	inhibitor
DB00937	Diethylpropion	small molecule		approved&illicit	Appetite Depressants&Stimulants	A08AA03	Sodium-dependent dopamine transporter	SLC6A3	inhibitor
DB00938	Salmeterol	small molecule	5873360|United States|1996-08-23|2016-08-23&5590645|United States|1994-03-01|2011-03-01&2165830|Canada|2005-04-26|2014-06-30&1335999|Canada|1995-06-20|2012-06-20	approved	Sympathomimetics&Adrenergic beta-2 Receptor Agonists&Bronchodilator Agents	R03AC12	Beta-2 adrenergic receptor	ADRB2	agonist
DB00946	Phenprocoumon	small molecule		approved	Anticoagulants	B01AA04	Vitamin K epoxide reductase complex subunit 1	VKORC1	inhibitor
DB00959	Methylprednisolone	small molecule		approved	Anti-Inflammatory Agents&Glucocorticoids&Neuroprotective Agents&Antiemetics		Glucocorticoid receptor	NR3C1	agonist
DB00960	Pindolol	small molecule		approved		C07AA03&C07AA14&C07AA17	Beta-2 adrenergic receptor	ADRB2	partial agonist
DB00980	Ramelteon	small molecule	6034239|United States|1999-07-22|2019-07-22	approved&investigational			Melatonin receptor type 1A	MTNR1A	multitarget
DB00983	Formoterol	small molecule	6667344|United States|2001-06-22|2021-06-22&6182655|United States|1996-12-05|2016-12-05	approved&investigational	Sympathomimetics&Adrenergic beta-2 Receptor Agonists&Bronchodilator Agents	R03AC13	Beta-2 adrenergic receptor	ADRB2	agonist
DB00988	Dopamine	small molecule		approved	Dopamine Agents&Sympathomimetics&Cardiotonic Agents	C01CA04	Sodium-dependent dopamine transporter	SLC6A3	inducer
DB00988	Dopamine	small molecule		approved	Dopamine Agents&Sympathomimetics&Cardiotonic Agents	C01CA04	Sodium-dependent noradrenaline transporter	SLC6A2
DB00988	Dopamine	small molecule		approved	Dopamine Agents&Sympathomimetics&Cardiotonic Agents	C01CA04	Sodium-dependent serotonin transporter	SLC6A4
DB01001	Salbutamol	small molecule	7500444|United States|2005-07-04|2025-07-04&6352684|United States|1992-11-28|2009-11-28&2125665|Canada|2001-06-12|2012-12-04&2125667|Canada|2000-06-13|2012-12-04	approved	Adrenergic beta-2 Receptor Agonists&Bronchodilator Agents&Tocolytic Agents	R03CC02&R03AC02	Beta-2 adrenergic receptor	ADRB2	agonist
DB01013	Clobetasol propionate	small molecule	7700081|United States|2002-01-03|2022-01-03&6126920|United States|1996-03-01|2016-03-01&2333869|Canada|2009-01-06|2019-09-08&2333427|Canada|2007-01-09|2019-06-17	approved	Anti-Inflammatory Agents&Glucocorticoids&Corticosteroids	D07AD01	Glucocorticoid receptor	NR3C1	agonist
DB01016	Glyburide	small molecule		approved	Hypoglycemic Agents&Anti-Arrhythmia Agents&Antidiabetic Agents	A10BB01	Cystic fibrosis transmembrane conductance regulator	CFTR	antagonist
DB01023	Felodipine	small molecule		approved&investigational	Antihypertensive Agents&Anti-Arrhythmia Agents&Vasodilator Agents&Calcium Channel Blockers&Dihydropyridines	C08CA02	Calmodulin	CALM1	other
DB01029	Irbesartan	small molecule	5994348|United States|1995-12-07|2015-12-07&5270317|United States|1994-09-30|2011-09-30&2177772|Canada|2007-04-10|2016-05-30&2057913|Canada|1997-07-08|2011-03-20	approved&investigational	Antihypertensive Agents&Angiotensin II Type 1 Receptor Blockers&Angiotensin Receptor Antagonists	C09CA04	Transcription factor AP-1	JUN	other/unknown
DB01047	Fluocinonide	small molecule	7220424|United States|2003-01-07|2023-01-07&6765001|United States|2001-12-21|2021-12-21	approved&investigational	Anti-Allergic Agents&Anti-Inflammatory Agents&Glucocorticoids	C05AA11&D07AC08	Glucocorticoid receptor	NR3C1	agonist
DB01050	Ibuprofen	small molecule	6727286|United States|2001-11-27|2021-11-27&5215755|United States|1993-06-01|2010-06-01	approved	Anti-Inflammatory Agents, Non-Steroidal&Cyclooxygenase Inhibitors&Analgesics, Non-Narcotic	C01EB16&G02CC01&M01AE01&M01AE14&M02AA13	Apoptosis regulator Bcl-2	BCL2	modulator
DB01050	Ibuprofen	small molecule	6727286|United States|2001-11-27|2021-11-27&5215755|United States|1993-06-01|2010-06-01	approved	Anti-Inflammatory Agents, Non-Steroidal&Cyclooxygenase Inhibitors&Analgesics, Non-Narcotic	C01EB16&G02CC01&M01AE01&M01AE14&M02AA13	Cystic fibrosis transmembrane conductance regulator	CFTR	inhibitor
DB01064	Isoprenaline	small molecule		approved	Sympathomimetics&Bronchodilator Agents&Cardiotonic Agents&Adrenergic beta-Agonists	C01CA02&D08AX05	Beta-2 adrenergic receptor	ADRB2	agonist
DB01064	Isoprenaline	small molecule		approved	Sympathomimetics&Bronchodilator Agents&Cardiotonic Agents&Adrenergic beta-Agonists	C01CA02&D08AX05	Phosphatidylinositol 3-kinase regulatory subunit beta	PIK3R2	agonist
DB01065	Melatonin	small molecule		approved&nutraceutical	Antioxidants&Central Nervous System Depressants	N05CH01	Melatonin receptor type 1A	MTNR1A	agonist
DB01065	Melatonin	small molecule		approved&nutraceutical	Antioxidants&Central Nervous System Depressants	N05CH01	Calmodulin	CALM1
DB01069	Promethazine	small molecule		approved	Anti-Allergic Agents&Antipruritics&Histamine H1 Antagonists	D04AA10&R06AD02&R06AD05	Calmodulin	CALM1	inhibitor
DB01091	Butenafine	small molecule	5021458|United States|1993-10-18|2010-10-18	approved	Antifungal Agents	D01AE23	Squalene monooxygenase	SQLE	inhibitor
DB01097	Leflunomide	small molecule		approved&investigational	Antirheumatic Agents&Immunosuppressive Agents&Enzyme Inhibitors&Adjuvants	L04AA13	Dihydroorotate dehydrogenase (quinone), mitochondrial	DHODH	inhibitor
DB01100	Pimozide	small molecule		approved	Antipsychotic Agents&Dopamine Antagonists&Anti-Dyskinesia Agents	N05AG02	Potassium voltage-gated channel subfamily H member 2	KCNH2	inhibitor
DB01100	Pimozide	small molecule		approved	Antipsychotic Agents&Dopamine Antagonists&Anti-Dyskinesia Agents	N05AG02	Calmodulin	CALM1	inhibitor
DB01102	Arbutamine	small molecule	5395970|United States|1995-03-07|2012-03-07&5234404|United States|1993-08-10|2010-08-10	approved		C01CA22	Beta-2 adrenergic receptor	ADRB2	agonist
DB01104	Sertraline	small molecule	7067555|United States|2000-05-10|2020-05-10&4962128|United States|1992-11-02|2009-11-02&2029065|Canada|1994-11-08|2010-10-31	approved	Serotonin Uptake Inhibitors&Antidepressive Agents	N06AB06	Sodium-dependent serotonin transporter	SLC6A4	inhibitor
DB01104	Sertraline	small molecule	7067555|United States|2000-05-10|2020-05-10&4962128|United States|1992-11-02|2009-11-02&2029065|Canada|1994-11-08|2010-10-31	approved	Serotonin Uptake Inhibitors&Antidepressive Agents	N06AB06	Sodium-dependent dopamine transporter	SLC6A3	inhibitor
DB01105	Sibutramine	small molecule	5436272|United States|1993-01-25|2013-01-25	approved&illicit&investigational&withdrawn	Appetite Depressants&Antidepressive Agents&Stimulants	A08AA10	Sodium-dependent noradrenaline transporter	SLC6A2	inhibitor
DB01105	Sibutramine	small molecule	5436272|United States|1993-01-25|2013-01-25	approved&illicit&investigational&withdrawn	Appetite Depressants&Antidepressive Agents&Stimulants	A08AA10	Sodium-dependent serotonin transporter	SLC6A4	inhibitor
DB01105	Sibutramine	small molecule	5436272|United States|1993-01-25|2013-01-25	approved&illicit&investigational&withdrawn	Appetite Depressants&Antidepressive Agents&Stimulants	A08AA10	Sodium-dependent dopamine transporter	SLC6A3	inhibitor
DB01110	Miconazole	small molecule	7651698|United States|2006-01-08|2026-01-08&5514698|United States|1994-03-21|2014-03-21	approved&investigational	Antifungal Agents&14-alpha Demethylase Inhibitors	J02AB01&S02AA13&A01AB09&A07AC01&D01AC02&G01AF04	Nitric oxide synthase, endothelial	NOS3	inhibitor
DB01110	Miconazole	small molecule	7651698|United States|2006-01-08|2026-01-08&5514698|United States|1994-03-21|2014-03-21	approved&investigational	Antifungal Agents&14-alpha Demethylase Inhibitors	J02AB01&S02AA13&A01AB09&A07AC01&D01AC02&G01AF04	Potassium voltage-gated channel subfamily H member 2	KCNH2	inhibitor
DB01114	Chlorphenamine	small molecule		approved	Histamine H1 Antagonists&Histamine Antagonists	R06AB02&R06AB04	Sodium-dependent serotonin transporter	SLC6A4	inhibitor
DB01114	Chlorphenamine	small molecule		approved	Histamine H1 Antagonists&Histamine Antagonists	R06AB02&R06AB04	Sodium-dependent noradrenaline transporter	SLC6A2	inhibitor
DB01114	Chlorphenamine	small molecule		approved	Histamine H1 Antagonists&Histamine Antagonists	R06AB02&R06AB04	Sodium-dependent dopamine transporter	SLC6A3	inhibitor
DB01115	Nifedipine	small molecule	5264446|United States|1993-11-23|2010-11-23	approved	Dihydropyridines	C08CA05	Calmodulin	CALM1	inhibitor
DB01117	Atovaquone	small molecule	5998449|United States|1994-05-25|2014-05-25&2150234|Canada|2005-03-22|2013-11-25&2152615|Canada|2001-10-16|2013-12-23	approved		P01AX06	Dihydroorotate dehydrogenase (quinone), mitochondrial	DHODH	inhibitor
DB01118	Amiodarone	small molecule	7635773|United States|2009-03-13|2029-03-13&5134127|United States|1993-01-23|2010-01-23	approved&investigational	Enzyme Inhibitors&Anti-Arrhythmia Agents&Vasodilator Agents	C01BD01	Potassium voltage-gated channel subfamily H member 2	KCNH2	inhibitor
DB01130	Prednicarbate	small molecule		approved	Anti-Inflammatory Agents&Corticosteroids&Steroids	D07AC18&V01AA07&V01AA03	Glucocorticoid receptor	NR3C1	agonist
DB01136	Carvedilol	small molecule	7268156|United States|2003-12-27|2023-12-27&RE40000|United States|1995-06-07|2015-06-07	approved&investigational	Antihypertensive Agents&Vasodilator Agents&Adrenergic alpha-1 Receptor Antagonists&Adrenergic beta-Antagonists	C07AG02	Beta-2 adrenergic receptor	ADRB2	antagonist
DB01136	Carvedilol	small molecule	7268156|United States|2003-12-27|2023-12-27&RE40000|United States|1995-06-07|2015-06-07	approved&investigational	Antihypertensive Agents&Vasodilator Agents&Adrenergic alpha-1 Receptor Antagonists&Adrenergic beta-Antagonists	C07AG02	Potassium voltage-gated channel subfamily H member 2	KCNH2	inhibitor
DB01138	Sulfinpyrazone	small molecule		approved	Uricosuric Agents	M04AB02	Multidrug resistance-associated protein 1	ABCC1	inhibitor
DB01142	Doxepin	small molecule		approved	Adrenergic Uptake Inhibitors&Antidepressive Agents	N06AA12	Sodium-dependent noradrenaline transporter	SLC6A2	inhibitor
DB01142	Doxepin	small molecule		approved	Adrenergic Uptake Inhibitors&Antidepressive Agents	N06AA12	Sodium-dependent serotonin transporter	SLC6A4	inhibitor
DB01142	Doxepin	small molecule		approved	Adrenergic Uptake Inhibitors&Antidepressive Agents	N06AA12	Potassium voltage-gated channel subfamily H member 2	KCNH2
DB01146	Diphenylpyraline	small molecule		approved	Histamine Antagonists	R06AA07&V01AA02&V01AA20	Sodium-dependent dopamine transporter	SLC6A3	inhibitor
DB01149	Nefazodone	small molecule		approved&withdrawn	Antidepressive Agents, Second-Generation&Antidepressive Agents	N06AX06	Sodium-dependent serotonin transporter	SLC6A4	inhibitor
DB01149	Nefazodone	small molecule		approved&withdrawn	Antidepressive Agents, Second-Generation&Antidepressive Agents	N06AX06	Sodium-dependent noradrenaline transporter	SLC6A2	inhibitor
DB01149	Nefazodone	small molecule		approved&withdrawn	Antidepressive Agents, Second-Generation&Antidepressive Agents	N06AX06	Sodium-dependent dopamine transporter	SLC6A3	inhibitor
DB01151	Desipramine	small molecule		approved	Enzyme Inhibitors&Adrenergic Uptake Inhibitors&Antidepressive Agents, Tricyclic&Antidepressive Agents	N06AA01	Sodium-dependent noradrenaline transporter	SLC6A2	inhibitor
DB01151	Desipramine	small molecule		approved	Enzyme Inhibitors&Adrenergic Uptake Inhibitors&Antidepressive Agents, Tricyclic&Antidepressive Agents	N06AA01	Sodium-dependent serotonin transporter	SLC6A4	inhibitor
DB01151	Desipramine	small molecule		approved	Enzyme Inhibitors&Adrenergic Uptake Inhibitors&Antidepressive Agents, Tricyclic&Antidepressive Agents	N06AA01	Beta-2 adrenergic receptor	ADRB2	antagonist
DB01156	Bupropion	small molecule	7241805|United States|2006-06-27|2026-06-27&5358970|United States|1993-08-12|2013-08-12&2524300|Canada|2008-10-28|2023-08-08&2168364|Canada|2001-09-18|2014-07-29	approved	Antidepressive Agents, Second-Generation&Dopamine Uptake Inhibitors	N06AX12	Sodium-dependent dopamine transporter	SLC6A3	inhibitor
DB01156	Bupropion	small molecule	7241805|United States|2006-06-27|2026-06-27&5358970|United States|1993-08-12|2013-08-12&2524300|Canada|2008-10-28|2023-08-08&2168364|Canada|2001-09-18|2014-07-29	approved	Antidepressive Agents, Second-Generation&Dopamine Uptake Inhibitors	N06AX12	Sodium-dependent noradrenaline transporter	SLC6A2	inhibitor
DB01161	Chloroprocaine	small molecule		approved	Anesthetics, Local		Sodium-dependent dopamine transporter	SLC6A3	inhibitor
DB01162	Terazosin	small molecule	5294615|United States|1993-04-29|2013-04-29&5212176|United States|1993-06-29|2010-06-29	approved	Adrenergic alpha-1 Receptor Antagonists	G04CA03	Potassium voltage-gated channel subfamily H member 2	KCNH2	inhibitor
DB01169	Arsenic trioxide	small molecule	6723351|United States|1998-11-10|2018-11-10	approved&investigational	Antineoplastic Agents&Homeopathic Agents	L01XX27	Transcription factor AP-1	JUN	inducer
DB01170	Guanethidine	small molecule		approved	Antihypertensive Agents&Adrenergic Agents&Sympatholytics	C02CC02&S01EX01	Sodium-dependent noradrenaline transporter	SLC6A2	inducer
DB01173	Orphenadrine	small molecule		approved	Antiparkinson Agents&Muscarinic Antagonists&Parasympatholytics&Muscle Relaxants, Central&Antidyskinetics&Muscle relaxant, Skeletal	M03BC01&N04AB02	Sodium-dependent noradrenaline transporter	SLC6A2	inhibitor
DB01175	Escitalopram	small molecule	6916941|United States|2003-02-12|2023-02-12&RE34712|United States|1994-09-14|2011-09-14&2373757|Canada|2010-01-05|2020-07-07&1339452|Canada|1997-09-09|2014-09-09	approved&investigational	Antidepressive Agents, Second-Generation&Serotonin Uptake Inhibitors		Sodium-dependent serotonin transporter	SLC6A4	inhibitor
DB01175	Escitalopram	small molecule	6916941|United States|2003-02-12|2023-02-12&RE34712|United States|1994-09-14|2011-09-14&2373757|Canada|2010-01-05|2020-07-07&1339452|Canada|1997-09-09|2014-09-09	approved&investigational	Antidepressive Agents, Second-Generation&Serotonin Uptake Inhibitors		Sodium-dependent dopamine transporter	SLC6A3	inhibitor
DB01175	Escitalopram	small molecule	6916941|United States|2003-02-12|2023-02-12&RE34712|United States|1994-09-14|2011-09-14&2373757|Canada|2010-01-05|2020-07-07&1339452|Canada|1997-09-09|2014-09-09	approved&investigational	Antidepressive Agents, Second-Generation&Serotonin Uptake Inhibitors		Sodium-dependent noradrenaline transporter	SLC6A2	inhibitor
DB01182	Propafenone	small molecule	5681588|United States|1994-10-28|2014-10-28	approved	Anti-Arrhythmia Agents&Voltage-Gated Sodium Channel Blockers	C01BC03	Potassium voltage-gated channel subfamily H member 2	KCNH2	inhibitor
DB01185	Fluoxymesterone	small molecule		approved&illicit	Anabolic Agents	G03BA01	Glucocorticoid receptor	NR3C1	antagonist
DB01191	Dexfenfluramine	small molecule		approved&illicit&withdrawn	Serotonin Uptake Inhibitors&Anti-Obesity Agents&Serotonin Receptor Agonists		Sodium-dependent serotonin transporter	SLC6A4	inhibitor
DB01193	Acebutolol	small molecule		approved	Antihypertensive Agents&Sympathomimetics&Adrenergic beta-1 Receptor Antagonists&Anti-Arrhythmia Agents	C07AB04	Beta-2 adrenergic receptor	ADRB2	partial agonist
DB01203	Nadolol	small molecule		approved		C07AA12	Beta-2 adrenergic receptor	ADRB2	antagonist
DB01210	Levobunolol	small molecule		approved	Sympatholytics&Adrenergic beta-Antagonists&EENT Preparations	S01ED03	Beta-2 adrenergic receptor	ADRB2	antagonist
DB01214	Metipranolol	small molecule		approved	Antihypertensive Agents&Sympatholytics&Anti-Arrhythmia Agents&Adrenergic beta-Antagonists	S01ED04	Beta-2 adrenergic receptor	ADRB2	antagonist
DB01218	Halofantrine	small molecule		approved	Antimalarials&Antiprotozoal Agents	P01BX01	Potassium voltage-gated channel subfamily H member 2	KCNH2	inhibitor
DB01221	Ketamine	small molecule		approved	Analgesics&Excitatory Amino Acid Antagonists&Anesthetics&Anesthetics, Dissociative	N01AX03&N01AX14	Sodium-dependent noradrenaline transporter	SLC6A2
DB01222	Budesonide	small molecule	6598603|United States|1999-06-23|2019-06-23&6423340|United States|1993-11-15|2010-11-15&2071518|Canada|2002-11-12|2010-11-15	approved	Corticosteroids	A07EA06&D07AC09&R01AD05&R03BA02	Glucocorticoid receptor	NR3C1	antagonist
DB01229	Paclitaxel	small molecule	5498421|United States|1993-03-12|2013-03-12&5439686|United States|1993-02-22|2013-02-22&2155947|Canada|2007-08-21|2014-02-22&2086874|Canada|1998-09-01|2013-01-07	approved	Antineoplastic Agents, Phytogenic&Tubulin Modulators	L01CD01	Apoptosis regulator Bcl-2	BCL2	inhibitor
DB01234	Dexamethasone	small molecule	6899717|United States|2003-11-01|2023-11-01&6726918|United States|2000-10-20|2020-10-20	approved&investigational	Antineoplastic Agents, Hormonal&Anti-Inflammatory Agents&Glucocorticoids&Antiemetics	A01AC02&C05AA09&D07AB19&D07XB05&D10AA03&H02AB02&R01AD03&S01BA01&S01CB01&S02BA06&S03BA01	Glucocorticoid receptor	NR3C1	agonist
DB01242	Clomipramine	small molecule		approved	Serotonin Uptake Inhibitors&Antidepressive Agents, Tricyclic	N06AA04	Sodium-dependent serotonin transporter	SLC6A4	inhibitor
DB01242	Clomipramine	small molecule		approved	Serotonin Uptake Inhibitors&Antidepressive Agents, Tricyclic	N06AA04	Sodium-dependent noradrenaline transporter	SLC6A2	inhibitor
DB01244	Bepridil	small molecule		approved&withdrawn	Antihypertensive Agents&Anti-Arrhythmia Agents&Vasodilator Agents&Calcium Channel Blockers	C08EA02	Voltage-dependent P/Q-type calcium channel subunit alpha-1A	CACNA1A	inhibitor
DB01244	Bepridil	small molecule		approved&withdrawn	Antihypertensive Agents&Anti-Arrhythmia Agents&Vasodilator Agents&Calcium Channel Blockers	C08EA02	Calmodulin	CALM1	binder
DB01248	Docetaxel	small molecule	5438072|United States|1994-05-22|2014-05-22&4814470|United States|1993-05-14|2010-05-14&2150576|Canada|2005-06-21|2013-11-26&2149055|Canada|2003-01-07|2013-11-08	approved&investigational	Antineoplastic Agents	L01CD02	Apoptosis regulator Bcl-2	BCL2
DB01255	Lisdexamfetamine	small molecule	7105486|United States|2003-06-29|2023-06-29&7655630|United States|2003-02-24|2023-02-24	approved&investigational			Sodium-dependent dopamine transporter	SLC6A3	inhibitor
DB01259	Lapatinib	small molecule	7157466|United States|2001-11-19|2021-11-19&6391874|United States|1997-07-11|2017-07-11&2413134|Canada|2010-05-11|2021-06-28&2317589|Canada|2007-08-08|2019-01-08	approved&investigational	Antineoplastic Agents&Protein Kinase Inhibitors	L01XE07	Epidermal growth factor receptor	EGFR	antagonist
DB01260	Desonide	small molecule	6387383|United States|2000-08-03|2020-08-03&6730288|United States|1999-09-08|2019-09-08	approved&investigational		S01BA11&D07AB08	Glucocorticoid receptor	NR3C1	agonist
DB01269	Panitumumab	biotech		approved&investigational		L01XC08	Epidermal growth factor receptor	EGFR	suppressor
DB01274	Arformoterol	small molecule	6472563|United States|2001-11-09|2021-11-09&5795564|United States|1995-04-03|2012-04-03	approved&investigational	Adrenergic beta-2 Receptor Agonists&Bronchodilator Agents		Beta-2 adrenergic receptor	ADRB2	agonist
DB01288	Fenoterol	small molecule		approved	Sympathomimetics&Adrenergic beta-2 Receptor Agonists&Bronchodilator Agents&Tocolytic Agents	R03CC04&G02CA03&R03AC04	Beta-2 adrenergic receptor	ADRB2	agonist
DB01291	Pirbuterol	small molecule		approved	Adrenergic beta-2 Receptor Agonists&Bronchodilator Agents&Cardiotonic Agents	R03AC08&R03CC07	Beta-2 adrenergic receptor	ADRB2	agonist
DB01295	Bevantolol	small molecule		approved	Adrenergic beta-1 Receptor Antagonists	C07AB06	Beta-2 adrenergic receptor	ADRB2	antagonist
DB01359	Penbutolol	small molecule		approved&investigational	Antihypertensive Agents&Adrenergic beta-Antagonists	C07AA23	Beta-2 adrenergic receptor	ADRB2	antagonist&partial agonist
DB01363	Ephedra	small molecule		approved&nutraceutical&withdrawn			Sodium-dependent dopamine transporter	SLC6A3	negative modulator
DB01363	Ephedra	small molecule		approved&nutraceutical&withdrawn			Sodium-dependent noradrenaline transporter	SLC6A2	negative modulator
DB01363	Ephedra	small molecule		approved&nutraceutical&withdrawn			Beta-2 adrenergic receptor	ADRB2	agonist
DB01363	Ephedra	small molecule		approved&nutraceutical&withdrawn			Sodium-dependent serotonin transporter	SLC6A4	negative modulator
DB01364	Ephedrine	small molecule		approved		C01CA26&S01FB02&R03CA02&R01AB05&R01AA03	Sodium-dependent noradrenaline transporter	SLC6A2	inverse agonist
DB01366	Procaterol	small molecule		approved		R03CC08&R03AC16	Beta-2 adrenergic receptor	ADRB2	agonist
DB01367	Rasagiline	small molecule	7572834|United States|2006-12-05|2026-12-05&5387612|United States|1995-02-07|2012-02-07&2232310|Canada|2008-01-08|2016-09-18&2031714|Canada|1998-08-25|2010-12-06	approved	Neuroprotective Agents&Monoamine Oxidase Inhibitors	N04BD02	Apoptosis regulator Bcl-2	BCL2	activator
DB01373	Calcium	small molecule		nutraceutical		D11AX03&V03AF04&C05BX01&B02BC08&B01AC08&R01AX01&N02BA15&A12AA03&A11HA31&V08AC10&A12AA11&D03AX04&A12AA06&J04AA03&A12AA30&A06AC08&A12AA02&A12AA05&A12AA09&N07BB02&A07XA03&A12AA10&V03AE01&A02AC01&A12AA04&A02AC02&A12AA08&A12AA01&A12AA20	Calmodulin	CALM1
DB01375	Dihydroxyaluminium	small molecule		approved			Voltage-dependent anion-selective channel protein 3	VDAC3	inhibitor
DB01380	Cortisone acetate	small molecule		approved	Corticosteroids		Glucocorticoid receptor	NR3C1	agonist
DB01381	Ginkgo biloba	small molecule		approved&nutraceutical		N06DX02	Sodium-dependent noradrenaline transporter	SLC6A2	inhibitor
DB01384	Paramethasone	small molecule		approved		H02AB05	Glucocorticoid receptor	NR3C1	agonist
DB01407	Clenbuterol	small molecule		approved	Sympathomimetics&Bronchodilator Agents&Adrenergic beta-Agonists	R03CC13&R03AC14	Beta-2 adrenergic receptor	ADRB2	agonist
DB01408	Bambuterol	small molecule		approved		R03CC12	Beta-2 adrenergic receptor	ADRB2	agonist
DB01410	Ciclesonide	small molecule	6767901|United States|2000-10-21|2020-10-21&5695743|United States|1993-07-06|2010-07-06&2388325|Canada|2007-09-18|2020-10-20&2050812|Canada|2003-07-29|2011-09-06	approved&investigational		R03BA08	Glucocorticoid receptor	NR3C1	agonist
DB01418	Acenocoumarol	small molecule		approved	Anticoagulants	B01AA07	Vitamin K epoxide reductase complex subunit 1	VKORC1	inhibitor
DB01429	Aprindine	small molecule		approved	Anti-Arrhythmia Agents&Voltage-Gated Sodium Channel Blockers	C01BB04	Calmodulin	CALM1	inhibitor
DB01442	MMDA	small molecule		experimental&illicit			Sodium-dependent dopamine transporter	SLC6A3	negative modulator
DB01442	MMDA	small molecule		experimental&illicit			Sodium-dependent serotonin transporter	SLC6A4	negative modulator
DB01442	MMDA	small molecule		experimental&illicit			Sodium-dependent noradrenaline transporter	SLC6A2	negative modulator
DB01454	3,4-Methylenedioxymethamphetamine	small molecule		experimental&illicit			Sodium-dependent serotonin transporter	SLC6A4	negative modulator
DB01454	3,4-Methylenedioxymethamphetamine	small molecule		experimental&illicit			Sodium-dependent dopamine transporter	SLC6A3	negative modulator
DB01454	3,4-Methylenedioxymethamphetamine	small molecule		experimental&illicit			Sodium-dependent noradrenaline transporter	SLC6A2	negative modulator
DB01463	Fencamfamine	small molecule		approved&illicit&withdrawn	Central Nervous System Stimulants&Antipsychotic Agents		Sodium-dependent dopamine transporter	SLC6A3	inhibitor
DB01472	4-Methoxyamphetamine	small molecule		experimental&illicit			Sodium-dependent dopamine transporter	SLC6A3	inhibitor
DB01472	4-Methoxyamphetamine	small molecule		experimental&illicit			Sodium-dependent serotonin transporter	SLC6A4	inhibitor
DB01576	Dextroamphetamine	small molecule		approved&illicit	Central Nervous System Stimulants&Dopamine Uptake Inhibitors	N06BA02	Sodium-dependent noradrenaline transporter	SLC6A2	negative modulator
DB01576	Dextroamphetamine	small molecule		approved&illicit	Central Nervous System Stimulants&Dopamine Uptake Inhibitors	N06BA02	Sodium-dependent dopamine transporter	SLC6A3	negative modulator
DB01577	Methamphetamine	small molecule		approved&illicit	Adrenergic Agents&Adrenergic Uptake Inhibitors&Central Nervous System Stimulants&Dopamine Agents&Dopamine Uptake Inhibitors&Sympathomimetics	N06BA03	Sodium-dependent dopamine transporter	SLC6A3	negative modulator
DB01577	Methamphetamine	small molecule		approved&illicit	Adrenergic Agents&Adrenergic Uptake Inhibitors&Central Nervous System Stimulants&Dopamine Agents&Dopamine Uptake Inhibitors&Sympathomimetics	N06BA03	Sodium-dependent serotonin transporter	SLC6A4	negative modulator
DB01577	Methamphetamine	small molecule		approved&illicit	Adrenergic Agents&Adrenergic Uptake Inhibitors&Central Nervous System Stimulants&Dopamine Agents&Dopamine Uptake Inhibitors&Sympathomimetics	N06BA03	Sodium-dependent noradrenaline transporter	SLC6A2	negative modulator
DB01579	Phendimetrazine	small molecule		approved&illicit	Central Nervous System Stimulants&Appetite Depressants		Sodium-dependent noradrenaline transporter	SLC6A2	negative modulator
DB01580	Oxprenolol	small molecule		approved	Anti-Anxiety Agents&Antihypertensive Agents&Sympatholytics&Anti-Arrhythmia Agents&Vasodilator Agents&Adrenergic beta-Antagonists	C07AA02	Beta-2 adrenergic receptor	ADRB2	antagonist
DB01590	Everolimus	small molecule	7297703|United States|1999-12-06|2019-12-06&6440990|United States|1993-09-24|2013-09-24&2145383|Canada|2004-11-16|2013-09-24&2225960|Canada|2004-05-11|2016-07-12	approved	Immunosuppressive Agents	L04AA18&L01XE10	Serine/threonine-protein kinase mTOR	MTOR	inhibitor
DB01649	7-Methyl-Gpppa	small molecule		experimental			m7GpppX diphosphatase	DCPS
DB01686	N,N-dimethylarginine	small molecule		experimental	Enzyme Inhibitors		Nitric oxide synthase, endothelial	NOS3
DB01752	S-Adenosyl-L-Homocysteine	small molecule		experimental			tRNA (cytosine(38)-C(5))-methyltransferase	TRDMT1
DB01752	S-Adenosyl-L-Homocysteine	small molecule		experimental			Protein arginine N-methyltransferase 1	PRMT1
DB01763	Tatp	small molecule		experimental			NAD(P) transhydrogenase, mitochondrial	NNT
DB01765	(5-Oxo-5,6-Dihydro-Indolo[1,2-a]Quinazolin-7-Yl)-Acetic Acid	small molecule		experimental			Casein kinase II subunit alpha	CSNK2A1
DB01821	L-N(Omega)-Nitroarginine-2,4-L-Diaminobutyric Amide	small molecule		experimental			Nitric oxide synthase, endothelial	NOS3
DB01833	L-2-Amino-4-(Guanidinooxy)Butyric Acid	small molecule		experimental			Nitric oxide synthase, endothelial	NOS3
DB01919	Pentanal	small molecule		experimental			cAMP-dependent protein kinase catalytic subunit alpha	PRKACA
DB01940	Balanol Analog 2	small molecule		experimental			cAMP-dependent protein kinase catalytic subunit alpha	PRKACA
DB01960	7n-Methyl-8-Hydroguanosine-5'-Diphosphate	small molecule		experimental			m7GpppX diphosphatase	DCPS
DB01992	Coenzyme A	small molecule		nutraceutical			Histone acetyltransferase KAT5	KAT5
DB01997	3-Bromo-7-Nitroindazole	small molecule		experimental			Nitric oxide synthase, endothelial	NOS3
DB02027	N-{(4s)-4-Amino-5-[(2-Aminoethyl)Amino]Pentyl}-N'-Nitroguanidine	small molecule		experimental			Nitric oxide synthase, endothelial	NOS3
DB02039	S-Acetyl-Cysteine	small molecule		experimental			Histone acetyltransferase KAT5	KAT5
DB02044	N-(3-(Aminomethyl)Benzyl)Acetamidine	small molecule		experimental			Nitric oxide synthase, endothelial	NOS3
DB02048	1,2,4-Triazole-Carboxamidine	small molecule		experimental			Nitric oxide synthase, endothelial	NOS3
DB02052	Indirubin-3'-Monoxime	small molecule		experimental			Cyclin-dependent kinase 5	CDK5	inhibitor
DB02059	Adenosine-5-Diphosphoribose	small molecule		experimental			NAD-dependent protein deacetylase sirtuin-3, mitochondrial	SIRT3
DB02077	L-N(Omega)-Nitroarginine-(4r)-Amino-L-Proline Amide	small molecule		experimental			Nitric oxide synthase, endothelial	NOS3
DB02116	Olomoucine	small molecule		experimental			Cyclin-dependent kinase 5	CDK5	inhibitor
DB02141	S,S'-(1,4-Phenylene-Bis(1,2-Ethanediyl))Bis-Isothiourea	small molecule		experimental			Nitric oxide synthase, endothelial	NOS3
DB02142	Pyridoxamine-5'-Phosphate	small molecule		experimental			Branched-chain-amino-acid aminotransferase, mitochondrial	BCAT2
DB02155	Balanol Analog 8	small molecule		experimental			cAMP-dependent protein kinase catalytic subunit alpha	PRKACA
DB02170	1,8-Di-Hydroxy-4-Nitro-Xanthen-9-One	small molecule		experimental			Casein kinase II subunit alpha	CSNK2A1
DB02207	7-Nitroindazole	small molecule		experimental			Nitric oxide synthase, endothelial	NOS3
DB02210	Hexane-1,6-Diol	small molecule		experimental			Glucocorticoid receptor	NR3C1
DB02234	Ethylisothiourea	small molecule		experimental			Nitric oxide synthase, endothelial	NOS3
DB02235	Methionine Sulfoxide	small molecule		experimental			Amyloid beta A4 protein	APP
DB02262	Orotic Acid	small molecule		experimental			Dihydroorotate dehydrogenase (quinone), mitochondrial	DHODH
DB02335	2-Aminothiazoline	small molecule		experimental			Nitric oxide synthase, endothelial	NOS3
DB02359	9-Butyl-8-(2,5-Dimethoxy-Benzyl)-9h-Purin-6-Ylamine	small molecule		experimental			Heat shock protein HSP 90-alpha	HSP90AA1
DB02379	Beta-D-Glucose	small molecule		experimental			SWI/SNF-related matrix-associated actin-dependent regulator of chromatin subfamily A member 5	SMARCA5
DB02424	Geldanamycin	small molecule		experimental			Heat shock protein HSP 90-alpha	HSP90AA1
DB02440	N-Octane	small molecule		experimental			cAMP-dependent protein kinase catalytic subunit alpha	PRKACA
DB02467	S-Oxymethionine	small molecule		experimental			Ras-related protein Rab-5A	RAB5A
DB02482	Phosphonothreonine	small molecule		experimental			cAMP-dependent protein kinase catalytic subunit alpha	PRKACA
DB02482	Phosphonothreonine	small molecule		experimental			cAMP-dependent protein kinase catalytic subunit beta	PRKACB
DB02506	2,6,8-Trimethyl-3-Amino-9-Benzyl-9-Methoxynonanoic Acid	small molecule		experimental			Serine/threonine-protein phosphatase PP1-alpha catalytic subunit	PPP1CA
DB02546	Vorinostat	small molecule	7456219|United States|2006-11-14|2026-11-14&6087367|United States|1994-10-04|2011-10-04&2120619|Canada|2006-11-21|2012-10-05	approved&investigational	Antineoplastic Agents&Histone Deacetylase Inhibitors	L01XX38	Histone deacetylase 1	HDAC1	inhibitor
DB02546	Vorinostat	small molecule	7456219|United States|2006-11-14|2026-11-14&6087367|United States|1994-10-04|2011-10-04&2120619|Canada|2006-11-21|2012-10-05	approved&investigational	Antineoplastic Agents&Histone Deacetylase Inhibitors	L01XX38	Histone deacetylase 3	HDAC3	inhibitor
DB02546	Vorinostat	small molecule	7456219|United States|2006-11-14|2026-11-14&6087367|United States|1994-10-04|2011-10-04&2120619|Canada|2006-11-21|2012-10-05	approved&investigational	Antineoplastic Agents&Histone Deacetylase Inhibitors	L01XX38	Histone deacetylase 8	HDAC8
DB02550	8-(2-Chloro-3,4,5-Trimethoxy-Benzyl)-2-Fluoro-9-Pent-4-Ylnyl-9h-Purin-6-Ylamine	small molecule		experimental			Heat shock protein HSP 90-alpha	HSP90AA1
DB02565	4-Dimethylamino-N-(6-Hydroxycarbamoyethyl)Benzamide-N-Hydroxy-7-(4-Dimethyla Minobenzoyl)Aminoheptanamide	small molecule		experimental			Histone deacetylase 8	HDAC8
DB02589	Se-Ethyl-Isoselenourea	small molecule		experimental			Nitric oxide synthase, endothelial	NOS3
DB02611	Balanol Analog 1	small molecule		experimental			cAMP-dependent protein kinase catalytic subunit alpha	PRKACA
DB02613	Decylamine-N,N-Dimethyl-N-Oxide	small molecule		experimental			Dihydroorotate dehydrogenase (quinone), mitochondrial	DHODH
DB02635	N-[O-Phosphono-Pyridoxyl]-Isoleucine	small molecule		experimental			Branched-chain-amino-acid aminotransferase, mitochondrial	BCAT2
DB02670	4-Deoxy-Alpha-D-Glucose	small molecule		experimental			SWI/SNF-related matrix-associated actin-dependent regulator of chromatin subfamily A member 5	SMARCA5
DB02692	(6r,1'r,2's)-5,6,7,8 Tetrahydrobiopterin	small molecule		experimental			Nitric oxide synthase, endothelial	NOS3
DB02709	Resveratrol	small molecule		experimental&investigational	Platelet Aggregation Inhibitors&Anti-Inflammatory Agents, Non-Steroidal&Enzyme Inhibitors&Antioxidants&Antineoplastic Agents, Phytogenic&Anticarcinogenic Agents&Antimutagenic Agents		Casein kinase II subunit alpha	CSNK2A1
DB02731	Thimerosal	small molecule		experimental	Preservatives, Pharmaceutical&Antiseptic Agents		Succinyl-CoA:3-ketoacid coenzyme A transferase 1, mitochondrial	OXCT1
DB02754	9-Butyl-8-(3,4,5-Trimethoxybenzyl)-9h-Purin-6-Amine	small molecule		experimental			Heat shock protein HSP 90-alpha	HSP90AA1
DB02840	4-(1,3-Benzodioxol-5-Yl)-5-(5-Ethyl-2,4-Dihydroxyphenyl)-2h-Pyrazole-3-Carboxylic Acid	small molecule		experimental			Heat shock protein HSP 90-alpha	HSP90AA1
DB02868	3''-(Beta-Chloroethyl)-2'',4''-Dioxo-3, 5''-Spiro-Oxazolidino-4-Deacetoxy-Vinblastine	small molecule		experimental			Calmodulin	CALM1
DB02872	Cis-[4,5-Bis-(4-Bromophenyl)-2-(2-Ethoxy-4-Methoxyphenyl)-4,5-Dihydroimidazol-1-Yl]-[4-(2-Hydroxyethyl)Piperazin-1-Yl]Methanone	small molecule		experimental			E3 ubiquitin-protein ligase Mdm2	MDM2
DB02911	2,4-Diamino-6-Phenyl-5,6,7,8,-Tetrahydropteridine	small molecule		experimental			Nitric oxide synthase, endothelial	NOS3
DB02917	N-Hydroxy-4-(Methyl{[5-(2-Pyridinyl)-2-Thienyl]Sulfonyl}Amino)Benzamide	small molecule		experimental			Histone deacetylase 8	HDAC8
DB02950	Hymenialdisine	small molecule		experimental			Cyclin-dependent kinase 5	CDK5	inhibitor
DB02979	N1,N14-Bis((S-Methyl)Isothioureido)Tetradecane	small molecule		experimental			Nitric oxide synthase, endothelial	NOS3
DB02994	Hydroxydimethylarsine Oxide	small molecule		experimental			Nitric oxide synthase, endothelial	NOS3
DB03035	1,8-Di-Hydroxy-4-Nitro-Anthraquinone	small molecule		experimental			Casein kinase II subunit alpha	CSNK2A1
DB03065	7-Nitroindazole-2-Carboxamidine	small molecule		experimental			Nitric oxide synthase, endothelial	NOS3
DB03080	17-Dmag	small molecule		experimental			Heat shock protein HSP 90-alpha	HSP90AA1
DB03093	8-(2,5-Dimethoxy-Benzyl)-2-Fluoro-9h-Purin-6-Ylamine	small molecule		experimental			Heat shock protein HSP 90-alpha	HSP90AA1
DB03100	6-Nitroindazole	small molecule		experimental			Nitric oxide synthase, endothelial	NOS3
DB03127	Benzamidine	small molecule		experimental			Casein kinase II subunit alpha	CSNK2A1
DB03137	8-(2,5-Dimethoxy-Benzyl)-2-Fluoro-9-Pent-9h-Purin-6-Ylamine	small molecule		experimental			Heat shock protein HSP 90-alpha	HSP90AA1
DB03144	N-Omega-Hydroxy-L-Arginine	small molecule		experimental			Nitric oxide synthase, endothelial	NOS3
DB03247	Riboflavin Monophosphate	small molecule		experimental			Dihydroorotate dehydrogenase (quinone), mitochondrial	DHODH
DB03305	N5-Iminoethyl-L-Ornithine	small molecule		experimental			Nitric oxide synthase, endothelial	NOS3
DB03316	1,4-Diethylene Dioxide	small molecule		experimental			Epsin-1	EPN1
DB03332	5,6-Cyclic-Tetrahydropteridine	small molecule		experimental			Nitric oxide synthase, endothelial	NOS3
DB03374	3,5-Diiodotyrosine	small molecule		experimental			cAMP-dependent protein kinase catalytic subunit alpha	PRKACA
DB03401	D-Myo-Inositol-1,4,5-Triphosphate	small molecule		experimental			Epsin-1	EPN1
DB03428	SU9516	small molecule		experimental			Cyclin-dependent kinase 5	CDK5	inhibitor
DB03461	2'-Monophosphoadenosine 5'-Diphosphoribose	small molecule		experimental			NAD(P) transhydrogenase, mitochondrial	NNT
DB03480	Brequinar Analog	small molecule		experimental			Dihydroorotate dehydrogenase (quinone), mitochondrial	DHODH
DB03496	Flavopiridol	small molecule		experimental&investigational	Antineoplastic Agents&Protein Kinase Inhibitors&Growth Inhibitors		Cyclin-dependent kinase 5	CDK5
DB03496	Flavopiridol	small molecule		experimental&investigational	Antineoplastic Agents&Protein Kinase Inhibitors&Growth Inhibitors		Cyclin-dependent kinase 9	CDK9
DB03496	Flavopiridol	small molecule		experimental&investigational	Antineoplastic Agents&Protein Kinase Inhibitors&Growth Inhibitors		Epidermal growth factor receptor	EGFR
DB03504	9-Butyl-8-(2-Chloro-3,4,5-Trimethoxy-Benzyl)-9h-Purin-6-Ylamine	small molecule		experimental			Heat shock protein HSP 90-alpha	HSP90AA1
DB03523	6-Fluoro-2-(2'-Fluoro-1,1'-Biphenyl-4-Yl)-3-Methylquinoline-4-Carboxylic Acid	small molecule		experimental			Dihydroorotate dehydrogenase (quinone), mitochondrial	DHODH
DB03593	N7-Methyl-Guanosine-5'-Monophosphate	small molecule		experimental			m7GpppX diphosphatase	DCPS
DB03707	S-Ethyl-N-Phenyl-Isothiourea	small molecule		experimental			Nitric oxide synthase, endothelial	NOS3
DB03749	4-(1h-Imidazol-4-Yl)-3-(5-Ethyl-2,4-Dihydroxy-Phenyl)-1h-Pyrazole	small molecule		experimental			Heat shock protein HSP 90-alpha	HSP90AA1
DB03805	Antiproliferative Agent A771726	small molecule		experimental			Dihydroorotate dehydrogenase (quinone), mitochondrial	DHODH
DB03809	9-Butyl-8-(3-Methoxybenzyl)-9h-Purin-6-Amine	small molecule		experimental			Heat shock protein HSP 90-alpha	HSP90AA1
DB03899	9-Butyl-8-(4-Methoxybenzyl)-9h-Purin-6-Amine	small molecule		experimental			Heat shock protein HSP 90-alpha	HSP90AA1
DB03900	2-Methyl-2-Propanol	small molecule		experimental			Calmodulin	CALM1
DB03910	S,S'-(1,3-Phenylene-Bis(1,2-Ethanediyl))Bis-Isothiourea	small molecule		experimental			Nitric oxide synthase, endothelial	NOS3
DB03918	6s-5,6,7,8-Tetrahydrobiopterin	small molecule		experimental			Nitric oxide synthase, endothelial	NOS3
DB03924	5,8-Di-Amino-1,4-Dihydroxy-Anthraquinone	small molecule		experimental			Casein kinase II subunit alpha	CSNK2A1
DB03958	7-methyl-guanosine-5'-triphosphate-5'-guanosine	small molecule		experimental			m7GpppX diphosphatase	DCPS
DB03963	S-(Dimethylarsenic)Cysteine	small molecule		experimental			Nitric oxide synthase, endothelial	NOS3
DB03974	L-Homoarginine	small molecule		experimental			Nitric oxide synthase, endothelial	NOS3
DB03977	N-Trimethyllysine	small molecule		experimental	Mitogens		Calmodulin	CALM1
DB03994	Ethanolamine	small molecule		experimental			Annexin A3	ANXA3
DB04014	Alsterpaullone	small molecule		experimental			Cyclin-dependent kinase 5	CDK5
DB04018	S-Isopropyl-Isothiourea	small molecule		experimental			Nitric oxide synthase, endothelial	NOS3
DB04054	9-Butyl-8-(2,5-Dimethoxy-Benzyl)-2-Fluoro-9h-Purin-6-Ylamine	small molecule		experimental			Heat shock protein HSP 90-alpha	HSP90AA1
DB04074	Alpha-ketoisovalerate	small molecule		experimental			Branched-chain-amino-acid aminotransferase, mitochondrial	BCAT2
DB04077	Glycerol	small molecule		experimental		A06AX01&A06AG04	tRNA (cytosine(38)-C(5))-methyltransferase	TRDMT1
DB04098	Balanol	small molecule		experimental			cAMP-dependent protein kinase catalytic subunit alpha	PRKACA
DB04119	Hexatantalum Dodecabromide	small molecule		experimental			Calcium/calmodulin-dependent protein kinase type II subunit alpha	CAMK2A
DB04137	Guanosine-5'-Triphosphate	small molecule		experimental			Ras-related protein Rab-5A	RAB5A
DB04137	Guanosine-5'-Triphosphate	small molecule		experimental			GTP-binding protein Rheb	RHEB
DB04141	2-Hexyloxy-6-Hydroxymethyl-Tetrahydro-Pyran-3,4,5-Triol	small molecule		experimental			Cytochrome b-c1 complex subunit 1, mitochondrial	UQCRC1
DB04141	2-Hexyloxy-6-Hydroxymethyl-Tetrahydro-Pyran-3,4,5-Triol	small molecule		experimental			Cytochrome b-c1 complex subunit 2, mitochondrial	UQCRC2
DB04141	2-Hexyloxy-6-Hydroxymethyl-Tetrahydro-Pyran-3,4,5-Triol	small molecule		experimental			Cytochrome b-c1 complex subunit Rieske, mitochondrial	UQCRFS1
DB04144	Cis-[4,5-Bis-(4-Chlorophenyl)-2-(2-Isopropoxy-4-Methoxyphenyl)-4,5-Dihyd Roimidazol-1-Yl]-Piperazin-1-Yl-Methanone	small molecule		experimental			E3 ubiquitin-protein ligase Mdm2	MDM2
DB04147	Lauryl Dimethylamine-N-Oxide	small molecule		experimental			Dihydroorotate dehydrogenase (quinone), mitochondrial	DHODH
DB04216	Quercetin	small molecule		experimental	Antioxidants		ATP synthase subunit beta, mitochondrial	ATP5B
DB04223	Nitroarginine	small molecule		experimental	Enzyme Inhibitors		Nitric oxide synthase, endothelial	NOS3
DB04254	8-Benzo[1,3]Dioxol-,5-Ylmethyl-9-Butyl-2-Fluoro-9h-Purin-6-Ylamine	small molecule		experimental			Heat shock protein HSP 90-alpha	HSP90AA1
DB04281	2-[4-(4-Chlorophenyl)Cyclohexylidene]-3,4-Dihydroxy-1(2h)-Naphthalenone	small molecule		experimental			Dihydroorotate dehydrogenase (quinone), mitochondrial	DHODH
DB04297	7-[4-(Dimethylamino)Phenyl]-N-Hydroxy-4,6-Dimethyl-7-Oxo-2,4-Heptadienamide	small molecule		experimental	Antifungal Agents		Histone deacetylase 8	HDAC8
DB04315	Guanosine-5'-Diphosphate	small molecule		experimental			GTP-binding protein Rheb	RHEB
DB04315	Guanosine-5'-Diphosphate	small molecule		experimental			Ras-related protein Rab-5A	RAB5A
DB04315	Guanosine-5'-Diphosphate	small molecule		experimental			Elongation factor 1-alpha 1	EEF1A1
DB04315	Guanosine-5'-Diphosphate	small molecule		experimental			Protein-glutamine gamma-glutamyltransferase 2	TGM2
DB04315	Guanosine-5'-Diphosphate	small molecule		experimental			Ras-related C3 botulinum toxin substrate 1	RAC1
DB04395	Phosphoaminophosphonic Acid-Adenylate Ester	small molecule		experimental			Cystic fibrosis transmembrane conductance regulator	CFTR
DB04395	Phosphoaminophosphonic Acid-Adenylate Ester	small molecule		experimental			Transitional endoplasmic reticulum ATPase	VCP
DB04395	Phosphoaminophosphonic Acid-Adenylate Ester	small molecule		experimental			Casein kinase II subunit alpha	CSNK2A1
DB04447	1,4-Dithiothreitol	small molecule		experimental			Calcium/calmodulin-dependent protein kinase type II subunit alpha	CAMK2A
DB04462	Tetrabromo-2-Benzotriazole	small molecule		experimental			Casein kinase II subunit alpha	CSNK2A1
DB04464	N-Formylmethionine	small molecule		experimental			Polyubiquitin-C	UBC
DB04505	8-(2-Chloro-3,4,5-Trimethoxy-Benzyl)-9-Pent-4-Ylnyl-9h-Purin-6-Ylamine	small molecule		experimental			Heat shock protein HSP 90-alpha	HSP90AA1
DB04513	N-(6-Aminohexyl)-5-Chloro-1-Naphthalenesulfonamide	small molecule		experimental			Calmodulin	CALM1
DB04522	Phosphonoserine	small molecule		experimental			cAMP-dependent protein kinase catalytic subunit alpha	PRKACA
DB04522	Phosphonoserine	small molecule		experimental			Cystic fibrosis transmembrane conductance regulator	CFTR
DB04530	S,S-(2-Hydroxyethyl)Thiocysteine	small molecule		experimental			cAMP-dependent protein kinase catalytic subunit alpha	PRKACA
DB04534	5-Nitroindazole	small molecule		experimental			Nitric oxide synthase, endothelial	NOS3
DB04559	N-(Chlorophenyl)-N'-Hydroxyguanidine	small molecule		experimental			Nitric oxide synthase, endothelial	NOS3
DB04583	5-(AMINOCARBONYL)-1,1':4',1''-TERPHENYL-3-CARBOXYLICACID	small molecule		experimental			Dihydroorotate dehydrogenase (quinone), mitochondrial	DHODH
DB04588	N-[4-(AMINOSULFONYL)BENZYL]-5-(5-CHLORO-2,4-DIHYDROXYPHENYL)-1H-PYRAZOLE-4-CARBOXAMIDE	small molecule		experimental			Heat shock protein HSP 90-alpha	HSP90AA1
DB04707	HYDROXYFASUDIL	small molecule		experimental			cAMP-dependent protein kinase catalytic subunit alpha	PRKACA
DB04719	DIMETHYL-(4,5,6,7-TETRABROMO-1H-BENZOIMIDAZOL-2-YL)-AMINE	small molecule		experimental			Casein kinase II subunit alpha	CSNK2A1
DB04720	S-METHYL-4,5,6,7-TETRABROMO-BENZIMIDAZOLE	small molecule		experimental			Casein kinase II subunit alpha	CSNK2A1
DB04721	N1,N2-ETHYLENE-2-METHYLAMINO-4,5,6,7-TETRABROMO-BENZIMIDAZOLE	small molecule		experimental			Casein kinase II subunit alpha	CSNK2A1
DB04741	Myxothiazol	small molecule		experimental	Antifungal Agents&Anti-Bacterial Agents		Cytochrome b-c1 complex subunit 1, mitochondrial	UQCRC1
DB04751	Purvalanol A	small molecule		experimental			Ribosomal protein S6 kinase alpha-1	RPS6KA1
DB04799	5-n-undecyl-6-hydroxy-4,7-dioxobenzothiazole	small molecule		experimental			Cytochrome b-c1 complex subunit 1, mitochondrial	UQCRC1
DB04799	5-n-undecyl-6-hydroxy-4,7-dioxobenzothiazole	small molecule		experimental			Cytochrome b-c1 complex subunit 2, mitochondrial	UQCRC2
DB04799	5-n-undecyl-6-hydroxy-4,7-dioxobenzothiazole	small molecule		experimental			Cytochrome b-c1 complex subunit Rieske, mitochondrial	UQCRFS1
DB04821	Nomifensine	small molecule		withdrawn	Dopamine Uptake Inhibitors	N06AX04	Sodium-dependent noradrenaline transporter	SLC6A2
DB04821	Nomifensine	small molecule		withdrawn	Dopamine Uptake Inhibitors	N06AX04	Sodium-dependent dopamine transporter	SLC6A3
DB04825	Prenylamine	small molecule		withdrawn	Adrenergic Agents&Vasodilator Agents&Calcium Channel Blockers	C01DX02	Calmodulin	CALM1
DB04832	Zimelidine	small molecule		withdrawn	Serotonin Uptake Inhibitors	N06AB02	Sodium-dependent serotonin transporter	SLC6A4
DB04836	Amineptine	small molecule		illicit&withdrawn		N06AA19	Sodium-dependent noradrenaline transporter	SLC6A2
DB04836	Amineptine	small molecule		illicit&withdrawn		N06AA19	Sodium-dependent serotonin transporter	SLC6A4
DB04840	Debrisoquin	small molecule		approved	Antihypertensive Agents&Adrenergic Agents&Sympatholytics	C02CC04	Sodium-dependent noradrenaline transporter	SLC6A2	inducer
DB04841	Flunarizine	small molecule		approved	Anticonvulsants&Vasodilator Agents&Calcium Channel Blockers&Histamine H1 Antagonists	N07CA03	Calmodulin	CALM1
DB04847	FG-4592	small molecule		investigational	Anti-anemic Agents		Egl nine homolog 1	EGLN1
DB04851	Biricodar dicitrate	small molecule		investigational			Multidrug resistance-associated protein 1	ABCC1
DB04855	Dronedarone	small molecule	7323493|United States|1998-06-19|2018-06-19&5223510|United States|1994-07-26|2011-07-26&2294812|Canada|2009-09-29|2018-06-19&2047773|Canada|2000-09-12|2011-07-24	approved	Anti-Arrhythmia Agents	C01BD07	Potassium voltage-gated channel subfamily H member 2	KCNH2
DB04861	Nebivolol	small molecule	6545040|United States|2000-04-08|2020-04-08&5759580|United States|1995-06-02|2015-06-02	approved&investigational	Antihypertensive Agents&Adrenergic beta-1 Receptor Antagonists&Vasodilator Agents	C07AB12	Beta-2 adrenergic receptor	ADRB2	antagonist
DB04889	Bicifadine	small molecule		investigational			Sodium-dependent noradrenaline transporter	SLC6A2
DB04889	Bicifadine	small molecule		investigational			Sodium-dependent serotonin transporter	SLC6A4
DB04896	Milnacipran	small molecule	6602911|United States|2001-11-05|2021-11-05	approved	Serotonin Uptake Inhibitors&Adrenergic Uptake Inhibitors&Antidepressive Agents	N06AX17	Sodium-dependent serotonin transporter	SLC6A4	inhibitor
DB04896	Milnacipran	small molecule	6602911|United States|2001-11-05|2021-11-05	approved	Serotonin Uptake Inhibitors&Adrenergic Uptake Inhibitors&Antidepressive Agents	N06AX17	Sodium-dependent noradrenaline transporter	SLC6A2	inhibitor
DB04912	Stannsoporfin	small molecule		investigational			Heme oxygenase 2	HMOX2
DB04927	NM100060	small molecule		investigational			Squalene monooxygenase	SQLE
DB04940	E7389	small molecule		investigational	Antineoplastic Agents		Apoptosis regulator Bcl-2	BCL2
DB04941	Crofelemer	small molecule	7,341,744|United States|2000-11-14|2020-11-14	approved			Cystic fibrosis transmembrane conductance regulator	CFTR	antagonist
DB04947	Altropane	small molecule		investigational	Diagnostic Agents		Sodium-dependent dopamine transporter	SLC6A3
DB04957	Azimilide	small molecule		investigational	Anti-Arrhythmia Agents		Potassium voltage-gated channel subfamily H member 2	KCNH2
DB04974	AP1903	small molecule		investigational			Serine/threonine-protein kinase mTOR	MTOR
DB04988	IGN311	biotech		investigational	Antineoplastic Agents		Epidermal growth factor receptor	EGFR
DB05012	XEN2174	small molecule		investigational			Sodium-dependent noradrenaline transporter	SLC6A2
DB05036	Grn163l	small molecule		investigational			Prostaglandin E synthase 3	PTGES3
DB05039	Indacaterol	small molecule	6878721|United States|2011-07-01|2020-10-10&8067437|United States|2011-07-01|2020-06-02	approved		R03AC18	Beta-2 adrenergic receptor	ADRB2	agonist
DB05101	Matuzumab	biotech		investigational			Epidermal growth factor receptor	EGFR
DB05125	SC12267	small molecule		investigational			Dihydroorotate dehydrogenase (quinone), mitochondrial	DHODH
DB05134	CNF1010	small molecule		investigational			Heat shock protein HSP 90-alpha	HSP90AA1
DB05150	CAD106	small molecule		investigational			Amyloid beta A4 protein	APP
DB05207	SD118	small molecule		investigational			Interleukin-1 receptor type 1	IL1R1
DB05210	SF1126	small molecule		investigational	Antineoplastic Agents		Phosphatidylinositol 3-kinase regulatory subunit beta	PIK3R2
DB05210	SF1126	small molecule		investigational	Antineoplastic Agents		DNA-dependent protein kinase catalytic subunit	PRKDC
DB05210	SF1126	small molecule		investigational	Antineoplastic Agents		Serine/threonine-protein kinase mTOR	MTOR
DB05223	SB939	small molecule		investigational	Antineoplastic Agents		Histone deacetylase 1	HDAC1
DB05223	SB939	small molecule		investigational	Antineoplastic Agents		Histone deacetylase 3	HDAC3
DB05241	XL765	small molecule		investigational	Antineoplastic Agents		Serine/threonine-protein kinase mTOR	MTOR
DB05281	S-8184	small molecule		investigational			Apoptosis regulator Bcl-2	BCL2
DB05294	Vandetanib	small molecule	7173038|United States|2007-02-06|2021-08-14&8067427|United States|2011-11-29|2028-08-08	approved		L01XE12	Epidermal growth factor receptor	EGFR	inhibitor
DB05297	DHA-paclitaxel	small molecule		investigational		L04AA26	Apoptosis regulator Bcl-2	BCL2
DB05303	OMS-103HP	small molecule		investigational			Interleukin-1 receptor type 1	IL1R1
DB05324	HuMax-EGFr	biotech		investigational			Epidermal growth factor receptor	EGFR
DB05359	VEC-162	small molecule		investigational			Melatonin receptor type 1A	MTNR1A
DB05374	CDX-110	small molecule		investigational			Epidermal growth factor receptor	EGFR
DB05422	OPC-14523	small molecule		investigational			Sodium-dependent serotonin transporter	SLC6A4
DB05423	ORG-34517	small molecule		investigational			Glucocorticoid receptor	NR3C1
DB05424	CI-1033	small molecule		investigational			Epidermal growth factor receptor	EGFR
DB05459	ABT-874	biotech		investigational			Interleukin-23 subunit alpha	IL23A
DB05651	MGCD-0103	small molecule		investigational	Antineoplastic Agents&Histone Deacetylase Inhibitors		Histone deacetylase 1	HDAC1
DB05651	MGCD-0103	small molecule		investigational	Antineoplastic Agents&Histone Deacetylase Inhibitors		Histone deacetylase 3	HDAC3
DB05688	CRx-119	small molecule		investigational			Sodium-dependent serotonin transporter	SLC6A4
DB05688	CRx-119	small molecule		investigational			Sodium-dependent noradrenaline transporter	SLC6A2
DB05715	Genz-112638	small molecule		investigational			Ceramide glucosyltransferase	UGCG
DB05764	ABT-263	small molecule		investigational			Apoptosis regulator Bcl-2	BCL2
DB05774	IMC-11F8	small molecule		investigational			Epidermal growth factor receptor	EGFR
DB05785	LGD-1550	small molecule		investigational			Transcription factor AP-1	JUN
DB05846	Mito-4509	small molecule		investigational			Amyloid beta A4 protein	APP
DB05849	NCX 950	small molecule		investigational			Beta-2 adrenergic receptor	ADRB2
DB05900	INSM-18	small molecule		investigational			Epidermal growth factor receptor	EGFR
DB05921	CRA-024781	small molecule		investigational			Histone deacetylase 1	HDAC1
DB06070	SNX-5422	small molecule		investigational			Heat shock protein HSP 90-alpha	HSP90AA1
DB06098	PRLX 93936	small molecule		investigational			Voltage-dependent anion-selective channel protein 3	VDAC3
DB06144	Sertindole	small molecule		approved&withdrawn	Antipsychotic Agents	N05AE03	Potassium voltage-gated channel subfamily H member 2	KCNH2	inhibitor
DB06148	Mianserin	small molecule		approved	Antidepressive Agents, Second-Generation&Serotonin Antagonists&Histamine H1 Antagonists&Adrenergic alpha-Antagonists	N06AX03	Sodium-dependent noradrenaline transporter	SLC6A2	inhibitor
DB06148	Mianserin	small molecule		approved	Antidepressive Agents, Second-Generation&Serotonin Antagonists&Histamine H1 Antagonists&Adrenergic alpha-Antagonists	N06AX03	Sodium-dependent serotonin transporter	SLC6A4	inhibitor
DB06148	Mianserin	small molecule		approved	Antidepressive Agents, Second-Generation&Serotonin Antagonists&Histamine H1 Antagonists&Adrenergic alpha-Antagonists	N06AX03	Sodium-dependent dopamine transporter	SLC6A3	binder
DB06204	Tapentadol	small molecule	RE39593|United States|1998-06-18|2018-06-18&6071970|United States|1997-06-06|2017-06-06	approved		N02AX06	Sodium-dependent noradrenaline transporter	SLC6A2	inhibitor
DB06204	Tapentadol	small molecule	RE39593|United States|1998-06-18|2018-06-18&6071970|United States|1997-06-06|2017-06-06	approved		N02AX06	Sodium-dependent serotonin transporter	SLC6A4	inhibitor
DB06216	Asenapine	small molecule	7741358|United States|2006-04-06|2026-04-06&5763476|United States|1995-06-09|2015-06-09	approved		N05AH05	Beta-2 adrenergic receptor	ADRB2	antagonist
DB06262	Droxidopa	small molecule		approved&investigational	Antiparkinson Agents		Beta-2 adrenergic receptor	ADRB2	agonist
DB06287	Temsirolimus	small molecule	5362718|United States|1994-04-18|2014-04-18&2429020|Canada|2009-05-26|2021-11-13&2187024|Canada|2004-08-10|2015-04-14	approved		L01XE09	Serine/threonine-protein kinase mTOR	MTOR	inhibitor
DB06594	Agomelatine	small molecule		approved&investigational	Antidepressive Agents	N06AX22	Melatonin receptor type 1A	MTNR1A	agonist
DB06700	Desvenlafaxine	small molecule	6673838|United States|2002-02-11|2022-02-11&2436668|Canada|2009-05-26|2022-02-11	approved	Serotonin Uptake Inhibitors&Neurotransmitter Uptake Inhibitors&Antidepressive Agents		Sodium-dependent serotonin transporter	SLC6A4	inhibitor
DB06700	Desvenlafaxine	small molecule	6673838|United States|2002-02-11|2022-02-11&2436668|Canada|2009-05-26|2022-02-11	approved	Serotonin Uptake Inhibitors&Neurotransmitter Uptake Inhibitors&Antidepressive Agents		Sodium-dependent noradrenaline transporter	SLC6A2	inhibitor
DB06701	Dexmethylphenidate	small molecule	6228398|United States|1999-11-01|2019-11-01&5837284|United States|1995-12-04|2015-12-04	approved		N06BA11	Sodium-dependent dopamine transporter	SLC6A3	inhibitor
DB06701	Dexmethylphenidate	small molecule	6228398|United States|1999-11-01|2019-11-01&5837284|United States|1995-12-04|2015-12-04	approved		N06BA11	Sodium-dependent noradrenaline transporter	SLC6A2	inhibitor
DB06701	Dexmethylphenidate	small molecule	6228398|United States|1999-11-01|2019-11-01&5837284|United States|1995-12-04|2015-12-04	approved		N06BA11	Sodium-dependent serotonin transporter	SLC6A4	inhibitor
DB06707	Levonordefrin	small molecule		approved			Sodium-dependent noradrenaline transporter	SLC6A2	inhibitor
DB06781	Difluprednate	small molecule		approved	Anti-Inflammatory Agents&Glucocorticoids&Corticosteroids	D07AC19	Glucocorticoid receptor	NR3C1	agonist
DB06956	N-(4-ACETYLPHENYL)-5-(5-CHLORO-2,4-DIHYDROXYPHENYL)-1H-PYRAZOLE-4-CARBOXAMIDE	small molecule		experimental			Heat shock protein HSP 90-alpha	HSP90AA1
DB06957	4-CHLORO-6-(4-{4-[4-(METHYLSULFONYL)BENZYL]PIPERAZIN-1-YL}-1H-PYRAZOL-5-YL)BENZENE-1,3-DIOL	small molecule		experimental			Heat shock protein HSP 90-alpha	HSP90AA1
DB06958	5-(5-CHLORO-2,4-DIHYDROXYPHENYL)-N-ETHYL-4-PIPERAZIN-1-YL-1H-PYRAZOLE-3-CARBOXAMIDE	small molecule		experimental			Heat shock protein HSP 90-alpha	HSP90AA1
DB06959	(1S)-2-(1H-INDOL-3-YL)-1-{[(5-ISOQUINOLIN-6-YLPYRIDIN-3-YL)OXY]METHYL}ETHYLAMINE	small molecule		experimental			cAMP-dependent protein kinase catalytic subunit alpha	PRKACA
DB06961	5-(5-chloro-2,4-dihydroxyphenyl)-N-ethyl-4-[4-(morpholin-4-ylmethyl)phenyl]isoxazole-3-carboxamide	small molecule		experimental			Heat shock protein HSP 90-alpha	HSP90AA1
DB06964	5-(5-CHLORO-2,4-DIHYDROXYPHENYL)-N-ETHYL-4-(4-METHOXYPHENYL)ISOXAZOLE-3-CARBOXAMIDE	small molecule		experimental			Heat shock protein HSP 90-alpha	HSP90AA1
DB06969	2-amino-4-[2,4-dichloro-5-(2-pyrrolidin-1-ylethoxy)phenyl]-N-ethylthieno[2,3-d]pyrimidine-6-carboxamide	small molecule		experimental			Heat shock protein HSP 90-alpha	HSP90AA1
DB06977	(2S)-1-{[5-(1H-INDAZOL-5-YL)PYRIDIN-3-YL]OXY}-3-[(7AS)-7AH-INDOL-3-YL]PROPAN-2-AMINE	small molecule		experimental			cAMP-dependent protein kinase catalytic subunit alpha	PRKACA
DB07001	(3S,5E)-3-propyl-3,4-dihydrothieno[2,3-f][1,4]oxazepin-5(2H)-imine	small molecule		experimental			Nitric oxide synthase, endothelial	NOS3
DB07100	4-CHLORO-6-(4-PIPERAZIN-1-YL-1H-PYRAZOL-5-YL)BENZENE-1,3-DIOL	small molecule		experimental			Heat shock protein HSP 90-alpha	HSP90AA1
DB07107	(1S)-2-(1H-INDOL-3-YL)-1-[({5-[(E)-2-PYRIDIN-4-YLVINYL]PYRIDIN-3-YL}OXY)METHYL]ETHYLAMINE	small molecule		experimental			cAMP-dependent protein kinase catalytic subunit alpha	PRKACA
DB07108	4'-FLUORO-1,1'-BIPHENYL-4-CARBOXYLIC ACID	small molecule		experimental			Bcl-2-like protein 1	BCL2L1
DB07112	N-[(4-HYDROXY-8-IODOISOQUINOLIN-3-YL)CARBONYL]GLYCINE	small molecule		experimental			Egl nine homolog 1	EGLN1
DB07124	(2S)-1-(6H-INDOL-3-YL)-3-{[5-(7H-PYRAZOLO[3,4-C]PYRIDIN-5-YL)PYRIDIN-3-YL]OXY}PROPAN-2-AMINE	small molecule		experimental			cAMP-dependent protein kinase catalytic subunit alpha	PRKACA
DB07204	(1S)-1-(1H-INDOL-3-YLMETHYL)-2-(2-PYRIDIN-4-YL-[1,7]NAPHTYRIDIN-5-YLOXY)-EHYLAMINE	small molecule		experimental			cAMP-dependent protein kinase catalytic subunit alpha	PRKACA
DB07235	N-[(1S)-2-AMINO-1-(2,4-DICHLOROBENZYL)ETHYL]-5-[2-(METHYLAMINO)PYRIMIDIN-4-YL]THIOPHENE-2-CARBOXAMIDE	small molecule		experimental			cAMP-dependent protein kinase catalytic subunit alpha	PRKACA
DB07244	5-{4-[(3,5-DIFLUOROBENZYL)AMINO]PHENYL}-6-ETHYLPYRIMIDINE-2,4-DIAMINE	small molecule		experimental			Nitric oxide synthase, endothelial	NOS3
DB07317	(3E)-3-[(phenylamino)methylidene]dihydrofuran-2(3H)-one	small molecule		experimental			Heat shock protein HSP 90-alpha	HSP90AA1
DB07319	6-(3-BROMO-2-NAPHTHYL)-1,3,5-TRIAZINE-2,4-DIAMINE	small molecule		experimental			Heat shock protein HSP 90-alpha	HSP90AA1
DB07324	3-({2-[(2-AMINO-6-METHYLPYRIMIDIN-4-YL)ETHYNYL]BENZYL}AMINO)-1,3-OXAZOL-2(3H)-ONE	small molecule		experimental			Heat shock protein HSP 90-alpha	HSP90AA1
DB07325	N-[(2-AMINO-6-METHYLPYRIMIDIN-4-YL)METHYL]-3-{[(E)-(2-OXODIHYDROFURAN-3(2H)-YLIDENE)METHYL]AMINO}BENZENESULFONAMIDE	small molecule		experimental			Heat shock protein HSP 90-alpha	HSP90AA1
DB07350	(2E)-N-hydroxy-3-[1-methyl-4-(phenylacetyl)-1H-pyrrol-2-yl]prop-2-enamide	small molecule		experimental			Histone deacetylase 8	HDAC8
DB07364	6-PHENYL[5H]PYRROLO[2,3-B]PYRAZINE	small molecule		experimental			Cyclin-dependent kinase 5	CDK5
DB07384	1-ACETYL-2-CARBOXYPIPERIDINE	small molecule		experimental			ATP synthase subunit beta, mitochondrial	ATP5B
DB07388	ETHYL 4-[(4-METHYLPYRIDIN-2-YL)AMINO]PIPERIDINE-1-CARBOXYLATE	small molecule		experimental			Nitric oxide synthase, endothelial	NOS3
DB07394	AUROVERTIN B	small molecule		experimental			ATP synthase subunit beta, mitochondrial	ATP5B
DB07401	METHYL (2Z)-2-(2-{[6-(2-CYANOPHENOXY)PYRIMIDIN-4-YL]OXY}PHENYL)-3-METHOXYACRYLATE	small molecule		experimental			Cytochrome b-c1 complex subunit 1, mitochondrial	UQCRC1
DB07401	METHYL (2Z)-2-(2-{[6-(2-CYANOPHENOXY)PYRIMIDIN-4-YL]OXY}PHENYL)-3-METHOXYACRYLATE	small molecule		experimental			Cytochrome b-c1 complex subunit 2, mitochondrial	UQCRC2
DB07401	METHYL (2Z)-2-(2-{[6-(2-CYANOPHENOXY)PYRIMIDIN-4-YL]OXY}PHENYL)-3-METHOXYACRYLATE	small molecule		experimental			Cytochrome b-c1 complex subunit Rieske, mitochondrial	UQCRFS1
DB07443	(2Z)-N-biphenyl-4-yl-2-cyano-3-hydroxybut-2-enamide	small molecule		experimental			Dihydroorotate dehydrogenase (quinone), mitochondrial	DHODH
DB07458	3-(1H-INDOL-3-YL)-4-{1-[2-(1-METHYLPYRROLIDIN-2-YL)ETHYL]-1H-INDOL-3-YL}-1H-PYRROLE-2,5-DIONE	small molecule		experimental			cAMP-dependent protein kinase catalytic subunit alpha	PRKACA
DB07475	N-[(1R)-1-(DIHYDROXYBORYL)-3-METHYLBUTYL]-N-(PYRAZIN-2-YLCARBONYL)-L-PHENYLALANINAMIDE	small molecule		experimental			Proteasome subunit alpha type-1	PSMA1
DB07475	N-[(1R)-1-(DIHYDROXYBORYL)-3-METHYLBUTYL]-N-(PYRAZIN-2-YLCARBONYL)-L-PHENYLALANINAMIDE	small molecule		experimental			Proteasome subunit alpha type-2	PSMA2
DB07475	N-[(1R)-1-(DIHYDROXYBORYL)-3-METHYLBUTYL]-N-(PYRAZIN-2-YLCARBONYL)-L-PHENYLALANINAMIDE	small molecule		experimental			Proteasome subunit alpha type-3	PSMA3
DB07475	N-[(1R)-1-(DIHYDROXYBORYL)-3-METHYLBUTYL]-N-(PYRAZIN-2-YLCARBONYL)-L-PHENYLALANINAMIDE	small molecule		experimental			Proteasome subunit alpha type-4	PSMA4
DB07475	N-[(1R)-1-(DIHYDROXYBORYL)-3-METHYLBUTYL]-N-(PYRAZIN-2-YLCARBONYL)-L-PHENYLALANINAMIDE	small molecule		experimental			Proteasome subunit alpha type-5	PSMA5
DB07475	N-[(1R)-1-(DIHYDROXYBORYL)-3-METHYLBUTYL]-N-(PYRAZIN-2-YLCARBONYL)-L-PHENYLALANINAMIDE	small molecule		experimental			Proteasome subunit alpha type-6	PSMA6
DB07475	N-[(1R)-1-(DIHYDROXYBORYL)-3-METHYLBUTYL]-N-(PYRAZIN-2-YLCARBONYL)-L-PHENYLALANINAMIDE	small molecule		experimental			Proteasome subunit alpha type-7	PSMA7
DB07475	N-[(1R)-1-(DIHYDROXYBORYL)-3-METHYLBUTYL]-N-(PYRAZIN-2-YLCARBONYL)-L-PHENYLALANINAMIDE	small molecule		experimental			Proteasome subunit beta type-1	PSMB1
DB07475	N-[(1R)-1-(DIHYDROXYBORYL)-3-METHYLBUTYL]-N-(PYRAZIN-2-YLCARBONYL)-L-PHENYLALANINAMIDE	small molecule		experimental			Proteasome subunit beta type-2	PSMB2
DB07475	N-[(1R)-1-(DIHYDROXYBORYL)-3-METHYLBUTYL]-N-(PYRAZIN-2-YLCARBONYL)-L-PHENYLALANINAMIDE	small molecule		experimental			Proteasome subunit beta type-3	PSMB3
DB07475	N-[(1R)-1-(DIHYDROXYBORYL)-3-METHYLBUTYL]-N-(PYRAZIN-2-YLCARBONYL)-L-PHENYLALANINAMIDE	small molecule		experimental			Proteasome subunit beta type-5	PSMB5
DB07475	N-[(1R)-1-(DIHYDROXYBORYL)-3-METHYLBUTYL]-N-(PYRAZIN-2-YLCARBONYL)-L-PHENYLALANINAMIDE	small molecule		experimental			Proteasome subunit beta type-7	PSMB7
DB07495	5-(5-CHLORO-2,4-DIHYDROXYPHENYL)-N-ETHYL-4-(4-METHOXYPHENYL)-1H-PYRAZOLE-3-CARBOXAMIDE	small molecule		experimental			Heat shock protein HSP 90-alpha	HSP90AA1
DB07502	4-bromo-6-(6-hydroxy-1,2-benzisoxazol-3-yl)benzene-1,3-diol	small molecule		experimental			Heat shock protein HSP 90-alpha	HSP90AA1
DB07543	(2S)-1-(9H-Carbazol-4-yloxy)-3-(isopropylamino)propan-2-ol	small molecule		experimental			Beta-2 adrenergic receptor	ADRB2
DB07558	2-ACETYLAMINO-4-METHYL-PENTANOIC ACID [1-(1-FORMYL-PENTYLCARBAMOYL)-3-METHYL-BUTYL]-AMIDE	small molecule		experimental			Proteasome subunit alpha type-7	PSMA7
DB07559	(2Z)-2-cyano-N-(2,2'-dichlorobiphenyl-4-yl)-3-hydroxybut-2-enamide	small molecule		experimental			Dihydroorotate dehydrogenase (quinone), mitochondrial	DHODH
DB07561	(2Z)-2-cyano-N-(3'-ethoxybiphenyl-4-yl)-3-hydroxybut-2-enamide	small molecule		experimental			Dihydroorotate dehydrogenase (quinone), mitochondrial	DHODH
DB07583	(4R,2S)-5'-(4-(4-CHLOROBENZYLOXY)PYRROLIDIN-2-YLMETHANESULFONYL)ISOQUINOLINE	small molecule		experimental			cAMP-dependent protein kinase catalytic subunit alpha	PRKACA
DB07586	5-(4-METHYL-BENZOYLAMINO)-BIPHENYL-3,4'-DICARBOXYLIC ACID 3-DIMETHYLAMIDE-4'-HYDROXYAMIDE	small molecule		experimental			Histone deacetylase 8	HDAC8
DB07594	4-[4-(2,3-DIHYDRO-1,4-BENZODIOXIN-6-YL)-3-METHYL-1H-PYRAZOL-5-YL]-6-ETHYLBENZENE-1,3-DIOL	small molecule		experimental			Heat shock protein HSP 90-alpha	HSP90AA1
DB07601	4-chloro-6-{5-[(2-morpholin-4-ylethyl)amino]-1,2-benzisoxazol-3-yl}benzene-1,3-diol	small molecule		experimental			Heat shock protein HSP 90-alpha	HSP90AA1
DB07602	S-{3-[(4-ANILINOQUINAZOLIN-6-YL)AMINO]-3-OXOPROPYL}-L-CYSTEINE	small molecule		experimental			Epidermal growth factor receptor	EGFR
DB07636	5-HEPTYL-6-HYDROXY-1,3-BENZOTHIAZOLE-4,7-DIONE	small molecule		experimental			Cytochrome b-c1 complex subunit Rieske, mitochondrial	UQCRFS1
DB07642	5-{[1-(2-fluorobenzyl)piperidin-4-yl]methoxy}quinazoline-2,4-diamine	small molecule		experimental			m7GpppX diphosphatase	DCPS
DB07643	5-{[1-(2,3-dichlorobenzyl)piperidin-4-yl]methoxy}quinazoline-2,4-diamine	small molecule		experimental			m7GpppX diphosphatase	DCPS
DB07644	5-[(1S)-1-(3-chlorophenyl)ethoxy]quinazoline-2,4-diamine	small molecule		experimental			m7GpppX diphosphatase	DCPS
DB07646	UNDECYLAMINE-N,N-DIMETHYL-N-OXIDE	small molecule		experimental			Dihydroorotate dehydrogenase (quinone), mitochondrial	DHODH
DB07662	N-[4-(3-BROMO-PHENYLAMINO)-QUINAZOLIN-6-YL]-ACRYLAMIDE	small molecule		experimental			Epidermal growth factor receptor	EGFR
DB07715	3-METHYL-1,6,8-TRIHYDROXYANTHRAQUINONE	small molecule		experimental			Casein kinase II subunit alpha	CSNK2A1
DB07763	(5S)-3-ANILINO-5-(2,4-DIFLUOROPHENYL)-5-METHYL-1,3-OXAZOLIDINE-2,4-DIONE	small molecule		experimental			Cytochrome b-c1 complex subunit 1, mitochondrial	UQCRC1
DB07763	(5S)-3-ANILINO-5-(2,4-DIFLUOROPHENYL)-5-METHYL-1,3-OXAZOLIDINE-2,4-DIONE	small molecule		experimental			Cytochrome b-c1 complex subunit 2, mitochondrial	UQCRC2
DB07763	(5S)-3-ANILINO-5-(2,4-DIFLUOROPHENYL)-5-METHYL-1,3-OXAZOLIDINE-2,4-DIONE	small molecule		experimental			Cytochrome b-c1 complex subunit Rieske, mitochondrial	UQCRFS1
DB07766	(2Z,3E)-2,3'-BIINDOLE-2',3(1H,1'H)-DIONE 3-{O-[(3R)-3,4-DIHYDROXYBUTYL]OXIME}	small molecule		experimental			Calcium/calmodulin-dependent protein kinase type II subunit alpha	CAMK2A
DB07778	FAMOXADONE	small molecule		experimental			Cytochrome b-c1 complex subunit 1, mitochondrial	UQCRC1
DB07778	FAMOXADONE	small molecule		experimental			Cytochrome b-c1 complex subunit 2, mitochondrial	UQCRC2
DB07778	FAMOXADONE	small molecule		experimental			Cytochrome b-c1 complex subunit Rieske, mitochondrial	UQCRFS1
DB07802	3,8-DIBROMO-7-HYDROXY-4-METHYL-2H-CHROMEN-2-ONE	small molecule		experimental			Casein kinase II subunit alpha	CSNK2A1
DB07854	N-METHYL-1-[4-(9H-PURIN-6-YL)PHENYL]METHANAMINE	small molecule		experimental			cAMP-dependent protein kinase catalytic subunit alpha	PRKACA
DB07855	(S)-1-PHENYL-1-[4-(9H-PURIN-6-YL)PHENYL]METHANAMINE	small molecule		experimental			cAMP-dependent protein kinase catalytic subunit alpha	PRKACA
DB07856	6-{4-[4-(4-CHLOROPHENYL)PIPERIDIN-4-YL]PHENYL}-9H-PURINE	small molecule		experimental			cAMP-dependent protein kinase catalytic subunit alpha	PRKACA
DB07857	(2R)-2-(4-CHLOROPHENYL)-2-[4-(1H-PYRAZOL-4-YL)PHENYL]ETHANAMINE	small molecule		experimental			cAMP-dependent protein kinase catalytic subunit alpha	PRKACA
DB07858	(2S)-2-(4-CHLOROPHENYL)-2-[4-(1H-PYRAZOL-4-YL)PHENYL]ETHANAMINE	small molecule		experimental			cAMP-dependent protein kinase catalytic subunit alpha	PRKACA
DB07859	4-(4-CHLOROPHENYL)-4-[4-(1H-PYRAZOL-4-YL)PHENYL]PIPERIDINE	small molecule		experimental			cAMP-dependent protein kinase catalytic subunit alpha	PRKACA
DB07860	(2R)-2-(4-CHLOROPHENYL)-2-PHENYLETHANAMINE	small molecule		experimental			cAMP-dependent protein kinase catalytic subunit alpha	PRKACA
DB07876	(S)-2-METHYL-1-[(4-METHYL-5-ISOQUINOLINE)SULFONYL]-HOMOPIPERAZINE	small molecule		experimental			cAMP-dependent protein kinase catalytic subunit alpha	PRKACA
DB07877	8-(6-BROMO-BENZO[1,3]DIOXOL-5-YLSULFANYL)-9-(3-ISOPROPYLAMINO-PROPYL)-ADENINE	small molecule		experimental			Heat shock protein HSP 90-alpha	HSP90AA1
DB07947	ISOQUINOLINE-5-SULFONIC ACID (2-(2-(4-CHLOROBENZYLOXY)ETHYLAMINO)ETHYL)AMIDE	small molecule		experimental			cAMP-dependent protein kinase catalytic subunit alpha	PRKACA
DB07975	2-({[3,5-DIFLUORO-3'-(TRIFLUOROMETHOXY)BIPHENYL-4-YL]AMINO}CARBONYL)CYCLOPENT-1-ENE-1-CARBOXYLIC ACID	small molecule		experimental			Dihydroorotate dehydrogenase (quinone), mitochondrial	DHODH
DB07976	3-{[(3-FLUORO-3'-METHOXYBIPHENYL-4-YL)AMINO]CARBONYL}THIOPHENE-2-CARBOXYLIC ACID	small molecule		experimental			Dihydroorotate dehydrogenase (quinone), mitochondrial	DHODH
DB07977	3-({[3,5-DIFLUORO-3'-(TRIFLUOROMETHOXY)BIPHENYL-4-YL]AMINO}CARBONYL)THIOPHENE-2-CARBOXYLIC ACID	small molecule		experimental			Dihydroorotate dehydrogenase (quinone), mitochondrial	DHODH
DB07978	2-({[2,3,5,6-TETRAFLUORO-3'-(TRIFLUOROMETHOXY)BIPHENYL-4-YL]AMINO}CARBONYL)CYCLOPENTA-1,3-DIENE-1-CARBOXYLIC ACID	small molecule		experimental			Dihydroorotate dehydrogenase (quinone), mitochondrial	DHODH
DB07995	N-[2-(4-BROMOCINNAMYLAMINO)ETHYL]-5-ISOQUINOLINE SULFONAMIDE	small molecule		experimental			cAMP-dependent protein kinase catalytic subunit alpha	PRKACA
DB07996	1-(5-ISOQUINOLINESULFONYL)-2-METHYLPIPERAZINE	small molecule		experimental			cAMP-dependent protein kinase catalytic subunit alpha	PRKACA
DB07997	N-[2-(METHYLAMINO)ETHYL]-5-ISOQUINOLINESULFONAMIDE	small molecule		experimental			cAMP-dependent protein kinase catalytic subunit alpha	PRKACA
DB08006	N-anthracen-2-yl-5-methyl[1,2,4]triazolo[1,5-a]pyrimidin-7-amine	small molecule		experimental			Dihydroorotate dehydrogenase (quinone), mitochondrial	DHODH
DB08008	5-methyl-N-[4-(trifluoromethyl)phenyl][1,2,4]triazolo[1,5-a]pyrimidin-7-amine	small molecule		experimental			Dihydroorotate dehydrogenase (quinone), mitochondrial	DHODH
DB08018	N-{(3S,4S)-4-[(6-AMINO-4-METHYLPYRIDIN-2-YL)METHYL]PYRROLIDIN-3-YL}-N'-(4-CHLOROBENZYL)ETHANE-1,2-DIAMINE	small molecule		experimental			Nitric oxide synthase, endothelial	NOS3
DB08019	N-{(3R,4S)-4-[(6-amino-4-methylpyridin-2-yl)methyl]pyrrolidin-3-yl}-N'-(3-chlorobenzyl)ethane-1,2-diamine	small molecule		experimental			Nitric oxide synthase, endothelial	NOS3
DB08039	(3Z)-N,N-DIMETHYL-2-OXO-3-(4,5,6,7-TETRAHYDRO-1H-INDOL-2-YLMETHYLIDENE)-2,3-DIHYDRO-1H-INDOLE-5-SULFONAMIDE	small molecule		experimental			Calmodulin	CALM1
DB08070	2-[4-(3-METHYL-1H-PYRAZOL-4-YL)PHENYL]ETHANAMINE	small molecule		experimental			cAMP-dependent protein kinase catalytic subunit alpha	PRKACA
DB08073	(2S)-1-(1H-INDOL-3-YL)-3-{[5-(3-METHYL-1H-INDAZOL-5-YL)PYRIDIN-3-YL]OXY}PROPAN-2-AMINE	small molecule		experimental			cAMP-dependent protein kinase catalytic subunit alpha	PRKACA
DB08113	3-pyridin-4-yl-1H-indazole	small molecule		experimental			cAMP-dependent protein kinase catalytic subunit alpha	PRKACA
DB08114	5-benzyl-1,3-thiazol-2-amine	small molecule		experimental			cAMP-dependent protein kinase catalytic subunit alpha	PRKACA
DB08148	1-[4-(4-chlorophenyl)-1-(7H-pyrrolo[2,3-d]pyrimidin-4-yl)piperidin-4-yl]methanamine	small molecule		experimental			cAMP-dependent protein kinase catalytic subunit alpha	PRKACA
DB08149	1-[4-(4-chlorobenzyl)-1-(7H-pyrrolo[2,3-d]pyrimidin-4-yl)piperidin-4-yl]methanamine	small molecule		experimental			cAMP-dependent protein kinase catalytic subunit alpha	PRKACA
DB08150	4-(4-chlorobenzyl)-1-(7H-pyrrolo[2,3-d]pyrimidin-4-yl)piperidin-4-aminium	small molecule		experimental			cAMP-dependent protein kinase catalytic subunit alpha	PRKACA
DB08162	5-(1,4-DIAZEPAN-1-SULFONYL)ISOQUINOLINE	small molecule		experimental			cAMP-dependent protein kinase catalytic subunit alpha	PRKACA
DB08168	7-AMINO-4-METHYL-CHROMEN-2-ONE	small molecule		experimental			Histone deacetylase 8	HDAC8
DB08169	(2Z)-N-biphenyl-4-yl-2-cyano-3-cyclopropyl-3-hydroxyprop-2-enamide	small molecule		experimental			Dihydroorotate dehydrogenase (quinone), mitochondrial	DHODH
DB08172	(2Z)-N-(3-chloro-2'-methoxybiphenyl-4-yl)-2-cyano-3-hydroxybut-2-enamide	small molecule		experimental			Dihydroorotate dehydrogenase (quinone), mitochondrial	DHODH
DB08194	4-methyl-7,8-dihydro-5H-thiopyrano[4,3-d]pyrimidin-2-amine	small molecule		experimental			Heat shock protein HSP 90-alpha	HSP90AA1
DB08197	(5E,7S)-2-amino-7-(4-fluoro-2-pyridin-3-ylphenyl)-4-methyl-7,8-dihydroquinazolin-5(6H)-one oxime	small molecule		experimental			Heat shock protein HSP 90-alpha	HSP90AA1
DB08231	MYRISTIC ACID	small molecule		experimental			cAMP-dependent protein kinase catalytic subunit alpha	PRKACA
DB08231	MYRISTIC ACID	small molecule		experimental			Calmodulin	CALM1
DB08249	3,6,9,12,15-PENTAOXATRICOSAN-1-OL	small molecule		experimental			Dihydroorotate dehydrogenase (quinone), mitochondrial	DHODH
DB08330	METHYL (2Z)-3-METHOXY-2-{2-[(E)-2-PHENYLVINYL]PHENYL}ACRYLATE	small molecule		experimental			Cytochrome b-c1 complex subunit 1, mitochondrial	UQCRC1
DB08330	METHYL (2Z)-3-METHOXY-2-{2-[(E)-2-PHENYLVINYL]PHENYL}ACRYLATE	small molecule		experimental			Cytochrome b-c1 complex subunit 2, mitochondrial	UQCRC2
DB08330	METHYL (2Z)-3-METHOXY-2-{2-[(E)-2-PHENYLVINYL]PHENYL}ACRYLATE	small molecule		experimental			Cytochrome b-c1 complex subunit Rieske, mitochondrial	UQCRFS1
DB08338	19-(cyclopropylamino)-4,6,7,15-tetrahydro-5H-16,1-(azenometheno)-10,14-(metheno)pyrazolo[4,3-o][1,3,9]triazacyclohexadecin-8(9H)-one	small molecule		experimental			Casein kinase II subunit alpha	CSNK2A1
DB08340	N,N'-DIPHENYLPYRAZOLO[1,5-A][1,3,5]TRIAZINE-2,4-DIAMINE	small molecule		experimental			Casein kinase II subunit alpha	CSNK2A1
DB08345	4-(2-(1H-IMIDAZOL-4-YL)ETHYLAMINO)-2-(PHENYLAMINO)PYRAZOLO[1,5-A][1,3,5]TRIAZINE-8-CARBONITRILE	small molecule		experimental			Casein kinase II subunit alpha	CSNK2A1
DB08353	2-(CYCLOHEXYLMETHYLAMINO)-4-(PHENYLAMINO)PYRAZOLO[1,5-A][1,3,5]TRIAZINE-8-CARBONITRILE	small molecule		experimental			Casein kinase II subunit alpha	CSNK2A1
DB08354	2-(4-CHLOROBENZYLAMINO)-4-(PHENYLAMINO)PYRAZOLO[1,5-A][1,3,5]TRIAZINE-8-CARBONITRILE	small molecule		experimental			Casein kinase II subunit alpha	CSNK2A1
DB08360	2-(4-ETHYLPIPERAZIN-1-YL)-4-(PHENYLAMINO)PYRAZOLO[1,5-A][1,3,5]TRIAZINE-8-CARBONITRILE	small molecule		experimental			Casein kinase II subunit alpha	CSNK2A1
DB08362	N-(3-(8-CYANO-4-(PHENYLAMINO)PYRAZOLO[1,5-A][1,3,5]TRIAZIN-2-YLAMINO)PHENYL)ACETAMIDE	small molecule		experimental			Casein kinase II subunit alpha	CSNK2A1
DB08399	PICEATANNOL	small molecule		experimental			ATP synthase subunit beta, mitochondrial	ATP5B
DB08436	8-BENZO[1,3]DIOXOL-,5-YLMETHYL-9-BUTYL-9H-	small molecule		experimental			Heat shock protein HSP 90-alpha	HSP90AA1
DB08442	4-{[(2R)-2-(2-methylphenyl)pyrrolidin-1-yl]carbonyl}benzene-1,3-diol	small molecule		experimental			Heat shock protein HSP 90-alpha	HSP90AA1
DB08443	2-(1H-pyrrol-1-ylcarbonyl)benzene-1,3,5-triol	small molecule		experimental			Heat shock protein HSP 90-alpha	HSP90AA1
DB08453	2-NONYL-4-HYDROXYQUINOLINE N-OXIDE	small molecule		experimental			Cytochrome b-c1 complex subunit 1, mitochondrial	UQCRC1
DB08453	2-NONYL-4-HYDROXYQUINOLINE N-OXIDE	small molecule		experimental			Cytochrome b-c1 complex subunit 2, mitochondrial	UQCRC2
DB08453	2-NONYL-4-HYDROXYQUINOLINE N-OXIDE	small molecule		experimental			Cytochrome b-c1 complex subunit Rieske, mitochondrial	UQCRFS1
DB08454	N-(5-METHYL-1H-PYRAZOL-3-YL)-2-PHENYLQUINAZOLIN-4-AMINE	small molecule		experimental			Calcium/calmodulin-dependent protein kinase type 1D	CAMK1D
DB08468	2,3,7,8-tetrahydroxychromeno[5,4,3-cde]chromene-5,10-dione	small molecule		experimental			Casein kinase II subunit alpha	CSNK2A1
DB08473	5,6-dichloro-1-beta-D-ribofuranosyl-1H-benzimidazole	small molecule		experimental			Casein kinase II subunit alpha	CSNK2A1
DB08515	(3AR,6R,6AS)-6-((S)-((S)-CYCLOHEX-2-ENYL)(HYDROXY)METHYL)-6A-METHYL-4-OXO-HEXAHYDRO-2H-FURO[3,2-C]PYRROLE-6-CARBALDEHYDE	small molecule		experimental			Proteasome subunit alpha type-1	PSMA1
DB08515	(3AR,6R,6AS)-6-((S)-((S)-CYCLOHEX-2-ENYL)(HYDROXY)METHYL)-6A-METHYL-4-OXO-HEXAHYDRO-2H-FURO[3,2-C]PYRROLE-6-CARBALDEHYDE	small molecule		experimental			Proteasome subunit alpha type-2	PSMA2
DB08515	(3AR,6R,6AS)-6-((S)-((S)-CYCLOHEX-2-ENYL)(HYDROXY)METHYL)-6A-METHYL-4-OXO-HEXAHYDRO-2H-FURO[3,2-C]PYRROLE-6-CARBALDEHYDE	small molecule		experimental			Proteasome subunit alpha type-3	PSMA3
DB08515	(3AR,6R,6AS)-6-((S)-((S)-CYCLOHEX-2-ENYL)(HYDROXY)METHYL)-6A-METHYL-4-OXO-HEXAHYDRO-2H-FURO[3,2-C]PYRROLE-6-CARBALDEHYDE	small molecule		experimental			Proteasome subunit alpha type-4	PSMA4
DB08515	(3AR,6R,6AS)-6-((S)-((S)-CYCLOHEX-2-ENYL)(HYDROXY)METHYL)-6A-METHYL-4-OXO-HEXAHYDRO-2H-FURO[3,2-C]PYRROLE-6-CARBALDEHYDE	small molecule		experimental			Proteasome subunit alpha type-5	PSMA5
DB08515	(3AR,6R,6AS)-6-((S)-((S)-CYCLOHEX-2-ENYL)(HYDROXY)METHYL)-6A-METHYL-4-OXO-HEXAHYDRO-2H-FURO[3,2-C]PYRROLE-6-CARBALDEHYDE	small molecule		experimental			Proteasome subunit alpha type-6	PSMA6
DB08515	(3AR,6R,6AS)-6-((S)-((S)-CYCLOHEX-2-ENYL)(HYDROXY)METHYL)-6A-METHYL-4-OXO-HEXAHYDRO-2H-FURO[3,2-C]PYRROLE-6-CARBALDEHYDE	small molecule		experimental			Proteasome subunit alpha type-7	PSMA7
DB08515	(3AR,6R,6AS)-6-((S)-((S)-CYCLOHEX-2-ENYL)(HYDROXY)METHYL)-6A-METHYL-4-OXO-HEXAHYDRO-2H-FURO[3,2-C]PYRROLE-6-CARBALDEHYDE	small molecule		experimental			Proteasome subunit beta type-1	PSMB1
DB08515	(3AR,6R,6AS)-6-((S)-((S)-CYCLOHEX-2-ENYL)(HYDROXY)METHYL)-6A-METHYL-4-OXO-HEXAHYDRO-2H-FURO[3,2-C]PYRROLE-6-CARBALDEHYDE	small molecule		experimental			Proteasome subunit beta type-2	PSMB2
DB08515	(3AR,6R,6AS)-6-((S)-((S)-CYCLOHEX-2-ENYL)(HYDROXY)METHYL)-6A-METHYL-4-OXO-HEXAHYDRO-2H-FURO[3,2-C]PYRROLE-6-CARBALDEHYDE	small molecule		experimental			Proteasome subunit beta type-3	PSMB3
DB08515	(3AR,6R,6AS)-6-((S)-((S)-CYCLOHEX-2-ENYL)(HYDROXY)METHYL)-6A-METHYL-4-OXO-HEXAHYDRO-2H-FURO[3,2-C]PYRROLE-6-CARBALDEHYDE	small molecule		experimental			Proteasome subunit beta type-5	PSMB5
DB08515	(3AR,6R,6AS)-6-((S)-((S)-CYCLOHEX-2-ENYL)(HYDROXY)METHYL)-6A-METHYL-4-OXO-HEXAHYDRO-2H-FURO[3,2-C]PYRROLE-6-CARBALDEHYDE	small molecule		experimental			Proteasome subunit beta type-7	PSMB7
DB08557	2-[(2-methoxyethyl)amino]-4-(4-oxo-1,2,3,4-tetrahydro-9H-carbazol-9-yl)benzamide	small molecule		experimental			Heat shock protein HSP 90-alpha	HSP90AA1
DB08568	(2S)-1-{[5-(3-METHYL-1H-INDAZOL-5-YL)PYRIDIN-3-YL]OXY}-3-PHENYLPROPAN-2-AMINE	small molecule		experimental			cAMP-dependent protein kinase catalytic subunit alpha	PRKACA
DB08569	3-PYRIDIN-4-YL-2,4-DIHYDRO-INDENO[1,2-.C.] PYRAZOLE	small molecule		experimental			cAMP-dependent protein kinase catalytic subunit alpha	PRKACA
DB08629	N1-(2-AMINO-4-METHYLPENTYL)OCTAHYDRO-PYRROLO[1,2-A] PYRIMIDINE	small molecule		experimental			ATP synthase subunit beta, mitochondrial	ATP5B
DB08660	1,2,5,8-tetrahydroxyanthracene-9,10-dione	small molecule		experimental			Casein kinase II subunit alpha	CSNK2A1
DB08687	N-[(1-CHLORO-4-HYDROXYISOQUINOLIN-3-YL)CARBONYL]GLYCINE	small molecule		experimental			Egl nine homolog 1	EGLN1
DB08690	UBIQUINONE-2	small molecule		experimental			Cytochrome b-c1 complex subunit 1, mitochondrial	UQCRC1
DB08690	UBIQUINONE-2	small molecule		experimental			Cytochrome b-c1 complex subunit 2, mitochondrial	UQCRC2
DB08690	UBIQUINONE-2	small molecule		experimental			Cytochrome b-c1 complex subunit Rieske, mitochondrial	UQCRFS1
DB08756	(R)-TRANS-4-(1-AMINOETHYL)-N-(4-PYRIDYL) CYCLOHEXANECARBOXAMIDE	small molecule		experimental			cAMP-dependent protein kinase catalytic subunit alpha	PRKACA
DB08786	4-(2-methoxyethoxy)-6-methylpyrimidin-2-amine	small molecule		experimental			Heat shock protein HSP 90-alpha	HSP90AA1
DB08787	4-(2,4-dichlorophenyl)-5-phenyldiazenyl-pyrimidin-2-amine	small molecule		experimental			Heat shock protein HSP 90-alpha	HSP90AA1
DB08788	3,6-DIAMINO-5-CYANO-4-(4-ETHOXYPHENYL)THIENO[2,3-B]PYRIDINE-2-CARBOXAMIDE	small molecule		experimental			Heat shock protein HSP 90-alpha	HSP90AA1
DB08789	2-AMINO-4-(2,4-DICHLOROPHENYL)-N-ETHYLTHIENO[2,3-D]PYRIMIDINE-6-CARBOXAMIDE	small molecule		experimental			Heat shock protein HSP 90-alpha	HSP90AA1
DB08807	Bopindolol	small molecule		approved			Beta-2 adrenergic receptor	ADRB2	partial agonist
DB08808	Bupranolol	small molecule		approved	Antihypertensive Agents&Anti-Arrhythmia Agents&Adrenergic beta-Antagonists	C07AA19	Beta-2 adrenergic receptor	ADRB2	antagonist
DB08820	Ivacaftor	small molecule	7495103|United States|2012-01-31|2027-05-20&8324242|United States|2012-01-31|2027-04-18&8410274|United States|2012-01-31|2026-12-28	approved		R07AX02	Cystic fibrosis transmembrane conductance regulator	CFTR	potentiator
DB08846	Ellagic Acid	small molecule		investigational	Antineoplastic Agents		Casein kinase II subunit alpha	CSNK2A1	inhibitor
DB08846	Ellagic Acid	small molecule		investigational	Antineoplastic Agents		cAMP-dependent protein kinase catalytic subunit alpha	PRKACA	inhibitor, competitive
DB08846	Ellagic Acid	small molecule		investigational	Antineoplastic Agents		Squalene monooxygenase	SQLE	inhibitor
DB08848	Guvacine	small molecule		experimental			Sodium- and chloride-dependent GABA transporter 1	SLC6A1	inhibitor
DB08880	Teriflunomide	small molecule		approved			Dihydroorotate dehydrogenase (quinone), mitochondrial	DHODH	inhibitor
DB08888	Ocriplasmin	biotech		approved	Ophthalmics		Fibronectin	FN1	cleavage
DB08889	Carfilzomib	small molecule	7232818|United States|2012-07-20|2025-04-14&7417042|United States|2012-07-20|2026-06-07&7491704|United States|2012-07-20|2025-04-14&7737112|United States|2012-07-20|2027-12-07&8129346|United States|2012-07-20|2026-12-25&8207125|United States|2012-07-20|2025-04-14&8207126|United States|2012-07-20|2025-04-14&8207127|United States|2012-07-20|2025-04-14&8207297|United States|2012-07-20|2025-04-14	approved	Antineoplastic Agents		Proteasome subunit beta type-5	PSMB5	inhibitor
DB08889	Carfilzomib	small molecule	7232818|United States|2012-07-20|2025-04-14&7417042|United States|2012-07-20|2026-06-07&7491704|United States|2012-07-20|2025-04-14&7737112|United States|2012-07-20|2027-12-07&8129346|United States|2012-07-20|2026-12-25&8207125|United States|2012-07-20|2025-04-14&8207126|United States|2012-07-20|2025-04-14&8207127|United States|2012-07-20|2025-04-14&8207297|United States|2012-07-20|2025-04-14	approved	Antineoplastic Agents		Proteasome subunit beta type-1	PSMB1	inhibitor
DB08889	Carfilzomib	small molecule	7232818|United States|2012-07-20|2025-04-14&7417042|United States|2012-07-20|2026-06-07&7491704|United States|2012-07-20|2025-04-14&7737112|United States|2012-07-20|2027-12-07&8129346|United States|2012-07-20|2026-12-25&8207125|United States|2012-07-20|2025-04-14&8207126|United States|2012-07-20|2025-04-14&8207127|United States|2012-07-20|2025-04-14&8207297|United States|2012-07-20|2025-04-14	approved	Antineoplastic Agents		Proteasome subunit beta type-2	PSMB2	inhibitor
DB08906	Fluticasone furoate	small molecule		approved	Corticosteroids	R01AD12	Glucocorticoid receptor	NR3C1	agonist
DB08916	Afatinib	small molecule		approved		L01XE13	Epidermal growth factor receptor	EGFR	inhibitor
DB08918	Levomilnacipran	small molecule		approved	Serotonin Uptake Inhibitors		Sodium-dependent serotonin transporter	SLC6A4	inhibitor
DB08918	Levomilnacipran	small molecule		approved	Serotonin Uptake Inhibitors		Sodium-dependent noradrenaline transporter	SLC6A2	inhibitor
