# Supplementary material for: Human enterovirus 71 protein interaction network prompts antiviral drug repositioning
Source: Sci Rep. 2017 Feb 21;7:43143. doi: 10.1038/srep43143 (PMC5318855; doi:10.1038/srep43143)
Supplement: Supplementary Table S12 [file srep43143-s11.xls]

## Sheet: Sheet1
Supplementary Table S12. The drug character enrichment analysis of drug-target predicted candidate drugs.
Drug Character Type	Description	Number in Cadicate Drugs	Number in DrugBank	Enrich P Value
Type	small molecule	553	6465	0.245471
	biotech	14	203	0.831478
Group	approved	264	1560	4.97527e-37
	experimental	249	4532	1
	investigational	99	857	0.000592819
	nutraceutical	21	75	6.07186e-07
	illicit	19	88	0.000114175
	withdrawn	17	102	0.00516667
Category	Antihypertensive Agents	27	72	8.39615e-12
	Anti-Arrhythmia Agents	26	54	1.65086e-14
	Sympathomimetics	20	27	1.43648e-16
	Anti-Inflammatory Agents	19	24	9.82413e-17
	Antineoplastic Agents	17	108	0.00921145
	Antidepressive Agents	16	28	7.06369e-11
	Dietary Supplements	16	51	2.59731e-06
	Supplements	16	50	1.93205e-06
	Adrenergic Uptake Inhibitors	15	17	8.56539e-15
	Micronutrients	15	48	5.65052e-06
	Serotonin Uptake Inhibitors	15	17	8.56539e-15
	Glucocorticoids	14	14	8.91034e-16
	Bronchodilator Agents	13	24	1.10428e-08
	Corticosteroids	13	13	1.07037e-14
	Central Nervous System Stimulants	12	13	1.54032e-12
	Vasodilator Agents	12	45	0.000267541
	Adrenergic beta-2 Receptor Agonists	11	11	1.53694e-12
	Adrenergic beta-Antagonists	11	13	1.02231e-10
	Sympatholytics	11	14	4.40586e-10
	Antidepressive Agents, Second-Generation	10	13	4.14487e-09
	Dopamine Uptake Inhibitors	10	10	1.83715e-11
	Antipsychotic Agents	9	40	0.00543606
	Appetite Depressants	9	11	1.03086e-08
	Enzyme Inhibitors	9	55	0.0406976
	Antidepressive Agents, Tricyclic	8	8	2.61205e-09
	Antifungal Agents	8	37	0.0110007
	Adrenergic Agents	7	8	2.30271e-07
	Adrenergic beta-1 Receptor Antagonists	7	8	2.30271e-07
	Dopamine Antagonists	7	25	0.00383157
	Adrenergic alpha-1 Receptor Antagonists	6	8	8.89431e-06
	Anticoagulants	6	14	0.000610521
	Calcium Channel Blockers	6	18	0.00281012
	Immunosuppressive Agents	6	51	0.263795
	Adrenergic alpha-Antagonists	5	10	0.000766882
	Anesthetics, Local	5	15	0.00638385
	Anti-Allergic Agents	5	24	0.0479149
	Histamine H1 Antagonists	5	30	0.106201
	Phenothiazines	5	11	0.00130817
	Stimulants	5	7	7.94129e-05
	Tocolytic Agents	5	7	7.94129e-05
	Anti-Bacterial Agents	4	120	0.993362
	Antineoplastic Agents, Hormonal	4	18	0.0607046
	Antioxidants	4	11	0.0105166
	Antiparkinson Agents	4	20	0.0841304
	Cardiotonic Agents	4	15	0.0331301
	Diuretics	4	18	0.0607046
	Dopamine Agents	4	8	0.00274296
	Histamine Antagonists	4	30	0.248539
	Non-Essential Amino Acids	4	12	0.0147314
	Adrenergic alpha-Agonists	3	4	0.00229213
	Adrenergic beta-Agonists	3	4	0.00229213
	Amino Acids, Essential	3	8	0.0247615
	Anti-Anxiety Agents	3	18	0.193055
	Anti-Inflammatory Agents, Non-Steroidal	3	43	0.720691
	Anticonvulsants	3	36	0.601355
	Antiemetics	3	21	0.262618
	Antineoplastic Agents, Phytogenic	3	11	0.0602649
	Antirheumatic Agents	3	17	0.170997
	Dihydropyridines	3	3	0.000611866
	Neuroprotective Agents	3	10	0.0466972
	Neurotransmitter Uptake Inhibitors	3	3	0.000611866
	Protein Kinase Inhibitors	3	7	0.0165046
	Serotonin Receptor Agonists	3	17	0.170997
	Vasoconstrictor Agents	3	13	0.0921129
	Voltage-Gated Sodium Channel Blockers	3	10	0.0466972
	Adjuvants	2	8	0.143545
	Analgesics	2	12	0.271825
	Analgesics, Non-Narcotic	2	12	0.271825
	Anesthetics	2	5	0.0607112
	Anti-Asthmatic Agents	2	7	0.113849
	Antidiabetic Agents	2	21	0.543702
	Antidyskinetics	2	23	0.594075
	Antidystonic Agents	2	2	0.00721894
	Antiprotozoal Agents	2	12	0.271825
	Antipruritics	2	12	0.271825
	Dermatologic Agents	2	14	0.336893
	EENT Preparations	2	4	0.038574
	Epithelial Sodium Channel Blockers	2	2	0.00721894
	Excitatory Amino Acid Antagonists	2	7	0.113849
	Histone Deacetylase Inhibitors	2	2	0.00721894
	Hypoglycemic Agents	2	20	0.516932
	Muscarinic Antagonists	2	25	0.640173
	Ophthalmics	2	13	0.3045
	Parasympatholytics	2	12	0.271825
	Platelet Aggregation Inhibitors	2	19	0.489139
	Serotonin Agents	2	2	0.00721894
	Tubulin Modulators	2	10	0.20658
	Vitamins	2	14	0.336893
	14-alpha Demethylase Inhibitors	1	6	0.4134
	Abortifacient Agents, Steroidal	1	1	0.085033
	Acid Sensing Ion Channel Blockers	1	1	0.085033
	Adrenergic Agonists	1	1	0.085033
	Adrenergic beta-1 Receptor Agonists	1	1	0.085033
	Amphetamines	1	1	0.085033
	Anabolic Agents	1	6	0.4134
	Anesthetics, Dissociative	1	1	0.085033
	Anesthetics, Inhalation	1	6	0.4134
	Angiotensin II Type 1 Receptor Blockers	1	4	0.299214
	Angiotensin Receptor Antagonists	1	6	0.4134
	Anti-Dyskinesia Agents	1	1	0.085033
	Anti-Obesity Agents	1	4	0.299214
	Anti-Wrinkle Agents	1	1	0.085033
	Anti-anemic Agents	1	7	0.463326
	Antibiotics, Antineoplastic	1	12	0.656074
	Antibiotics, Antitubercular	1	6	0.4134
	Anticarcinogenic Agents	1	2	0.162847
	Antidiarrheals	1	2	0.162847
	Antifibrinolytic Agents	1	3	0.234054
	Antimalarials	1	13	0.685372
	Antimutagenic Agents	1	1	0.085033
	Antineoplastic Agents, Alkylating	1	11	0.624053
	Antiseptic Agents	1	1	0.085033
	Antitussive Agents	1	10	0.589057
	Appetite Stimulants	1	1	0.085033
	Ascorbic Acid	1	1	0.085033
	Central Nervous System Depressants	1	4	0.299214
	Conditionally Essential Amino Acids	1	2	0.162847
	Contraceptives, Oral, Synthetic	1	6	0.4134
	Contraceptives, Postcoital, Synthetic	1	1	0.085033
	Cyclooxygenase Inhibitors	1	17	0.779673
	Diagnostic Agents	1	20	0.831362
	Dopamine Agonists	1	9	0.550809
	GABA Agonists	1	2	0.162847
	Glycine Agents	1	1	0.085033
	Growth Inhibitors	1	1	0.085033
	Histamine H1 Antagonists, Non-Sedating	1	7	0.463326
	Homeopathic Agents	1	2	0.162847
	Hormone Antagonists	1	3	0.234054
	Intercalating Agents	1	1	0.085033
	Luteolytic Agents	1	1	0.085033
	Macrolides	1	10	0.589057
	Menstruation-Inducing Agents	1	1	0.085033
	Mineralocorticoid Receptor Antagonists	1	3	0.234054
	Mitogens	1	2	0.162847
	Monoamine Oxidase Inhibitors	1	7	0.463326
	Muscle Relaxants, Central	1	9	0.550809
	Muscle relaxant, Skeletal	1	8	0.509009
	Mydriatics	1	6	0.4134
	Nasal Decongestants	1	4	0.299214
	Neuromuscular Blocking Agents	1	2	0.162847
	Phosphodiesterase Inhibitors	1	8	0.509009
	Potassium Channel Blockers	1	3	0.234054
	Preservatives, Pharmaceutical	1	1	0.085033
	Prokinetic Agents	1	3	0.234054
	Protein Synthesis Inhibitors	1	13	0.685372
	Purinergic P1 Receptor Antagonists	1	3	0.234054
	Rodenticides	1	1	0.085033
	Serotonin Antagonists	1	14	0.712178
	Sodium Channel Blockers	1	5	0.35884
	Sodium Potassium Chloride Symporter Inhibitors	1	3	0.234054
	Steroids	1	3	0.234054
	Trypanocidal Agents	1	3	0.234054
	Uncoupling Agents	1	1	0.085033
	Uricosuric Agents	1	2	0.162847
	Vitamin B Complex	1	14	0.712178
ATC level 2	N06	37	51	3.4305e-29
	S01	29	121	1.866e-07
	R03	24	40	2.20929e-16
	D07	22	22	1.9354e-24
	C07	19	21	6.19851e-19
	C01	18	52	1.13278e-07
	L01	18	105	0.00297538
	R01	16	31	5.47321e-10
	C05	12	20	8.52752e-09
	S02	10	20	1.54217e-06
	A07	9	28	0.000344927
	H02	9	11	1.03086e-08
	N05	9	80	0.237609
	B01	7	41	0.0551843
	A01	6	18	0.00281012
	L04	6	30	0.0376176
	N01	6	28	0.0275543
	N02	6	39	0.109221
	A08	5	7	7.94129e-05
	C08	5	15	0.00638385
	R06	5	34	0.158055
	C02	4	21	0.0972689
	C03	4	23	0.126168
	D01	4	20	0.0841304
	D04	4	12	0.0147314
	D10	4	13	0.0198758
	G02	4	12	0.0147314
	N04	4	21	0.0972689
	S03	4	11	0.0105166
	A11	3	15	0.129398
	B02	3	11	0.0602649
	G01	3	20	0.238996
	G03	3	30	0.475675
	P01	3	19	0.215766
	A06	2	11	0.239095
	A10	2	34	0.798051
	A16	2	17	0.430662
	B05	2	12	0.271825
	D11	2	13	0.3045
	G04	2	24	0.617658
	J01	2	125	0.999827
	J04	2	13	0.3045
	M03	2	21	0.543702
	N03	2	30	0.737298
	N07	2	24	0.617658
	R02	2	10	0.20658
	V01	2	2	0.00721894
	A02	1	16	0.759143
	A03	1	22	0.858903
	A09	1	3	0.234054
	A12	1	6	0.4134
	B03	1	7	0.463326
	C04	1	8	0.509009
	C09	1	24	0.881953
	D03	1	4	0.299214
	D06	1	24	0.881953
	D08	1	10	0.589057
	J02	1	11	0.624053
	L02	1	20	0.831362
	M01	1	36	0.959564
	M02	1	14	0.712178
	M04	1	4	0.299214
	R05	1	10	0.589057
	R07	1	4	0.299214
	V03	1	28	0.917385
	V08	1	2	0.162847
