# Supplementary material for: Human enterovirus 71 protein interaction network prompts antiviral drug repositioning
Source: Sci Rep. 2017 Feb 21;7:43143. doi: 10.1038/srep43143 (PMC5318855; doi:10.1038/srep43143)
Supplement: Supplementary Table S13 [file srep43143-s12.xls]

## Sheet: Sheet1
Supplementary Table S13. The drug-target action mode enrichment analysis of drug-target predicted candidate drugs.
Action Mode	Number in Candicate Drugs	Number in DrugBank Drugs	Enrich P value
inhibitor	180	1764	7.00742e-23
agonist	62	804	0.000272226
antagonist	35	1309	0.999992
binder	16	230	0.102416
negative modulator	16	29	3.68023e-14
other/unknown	7	102	0.235369
partial agonist	5	31	0.0166047
cofactor	4	113	0.812334
inducer	4	66	0.408525
other	3	57	0.535945
activator	2	62	0.815714
potentiator	2	413	1
antagonist&partial agonist	1	10	0.395915
binding	1	3	0.140304
cleavage	1	8	0.331825
inhibitor, competitive	1	5	0.222738
inverse agonist	1	4	0.182558
modulator	1	14	0.506263
multitarget	1	11	0.42562
stimulator	1	8	0.331825
suppressor	1	3	0.140304
