# Supplementary material for: Human enterovirus 71 protein interaction network prompts antiviral drug repositioning
Source: Sci Rep. 2017 Feb 21;7:43143. doi: 10.1038/srep43143 (PMC5318855; doi:10.1038/srep43143)
Supplement: Supplementary Table S14 [file srep43143-s13.xls]

## Sheet: Sheet1
Supplementary Table S14. Candidate drugs predicted by connectivity map.
Drug Name	Average Enrichment Score	Repeat Time	Negative Ratio	Permutation P Value
Tanespimycin	-0.169553	62	0.8871	0
Doxylamine	-0.276805	5	1	4e-05
LY-294002	-0.128314	61	0.78689	0.0002
Diclofenac	-0.270673	5	1	0.00078
Acetylsalicylic Acid	-0.206623	13	1	0.00099
Lycorine	-0.258262	5	1	0.00135
Prestwick-1080	-0.283858	4	1	0.00174
Cicloheximide	-0.242411	4	1	0.00178
Skimmianine	-0.226701	4	1	0.00241
Milrinone	-0.262022	3	1	0.0025
Aminohippuric Acid	-0.244195	4	1	0.00254
Tiapride	-0.2248	5	1	0.00322
Nalbuphine	-0.261274	5	1	0.00333
Bisoprolol	-0.214465	4	1	0.00334
Cefalotin	-0.248734	4	1	0.00472
Oxybutynin	-0.233007	4	1	0.00474
Paracetamol	-0.230999	4	1	0.00502
Liothyronine	-0.238709	4	1	0.00514
Apramycin	-0.240158	4	1	0.00576
Tyloxapol	-0.221819	4	1	0.00706
Pyrimethamine	-0.227424	5	1	0.00767
Puromycin	-0.256925	4	1	0.00777
Alvespimycin	-0.184829	12	0.91667	0.00834
Mercaptopurine	-0.261635	2	1	0.00845
Heliotrine	-0.210597	6	1	0.00898
Betahistine	-0.211469	4	1	0.00906
Sirolimus	-0.104459	44	0.72727	0.00958
